# Supplementary material for: Optimisation of Urine Sample Preparation for Headspace-Solid Phase Microextraction Gas Chromatography-Mass Spectrometry: Altering Sample pH, Sulphuric Acid Concentration and Phase Ratio
Source: Metabolites. 2020 Nov 25;10(12):482. doi: 10.3390/metabo10120482 (PMC7760603; doi:10.3390/metabo10120482)
Supplement: Supplementary file 1 [file metabolites-10-00482-s001.zip › Supplementary Table S2a.xlsx]

## Sheet: LOG
Table S2a: A full list of CV values for VOCs detected using urine plus H2SO4.
Name	Replicates	06.61_ethanol_951_97.1	07.31_propan-2-one_962_89	10.44_butan-2-one_936_93	10.66_tert-butyl 2,2,2-trifluoroacetate_871_47_ALKALI	11.95_methanesulfonyl chloride_823_90_ALK	12.47_acetic acid_944_93	13.82_pentan-2-one_951_87	15.79_(methyldisulfanyl)methane_899_98	15.82_phenyl pentanoate_840_61_ALK	16.36_toluene_850_48	16.53_dihydroxy(dimethyl)silane_905_76_ALKALI	16.64_2-fluoroacetamide_860_62_ALK	16.93_2,2,4,4,6,6-hexamethyl-1,3,5,2,4,6-trioxatrisilinane_CONTAMINANT	17.50_hexan-3-one_916_85_ALKALI	17.54_3-methyl-4-nitrophenol_890_18_ALK	17.74_(E)-hept-3-en-2-one_657_25_FD	18.06_2-methylpropanoic acid_863_82	18.09_hexanal_960_90	19.24_N,N-dimethylformamide_936_93_FD	19.27_2-prop-2-enylfuran_842_65	19.39_prop-2-enyl 2-methylbutanoate_827_47_ALK	19.40_3,3-dimethylpentane_924_49_ALK	19.40_ALK???	19.80_(E)-hex-4-en-3-one_931_57	20.88_heptan-4-one_945_79	21.26_3-methylbutanoic acid_808_87	21.44_heptan-3-one_926_74_changed	21.71_heptan-2-one_925_87	22.03_Heptanal_775_58	22.14_3,4-dimethylthiophene_865_79	22.22_1-(1H-pyrrol-2-yl)ethanone_941_76_ALK	22.29_(3S)-3,7-dimethylocta-1,6-diene_810_47	22.43_2,4,5-trimethyl-1,3-oxazole_811_90	22.61_(E)-2-methylhept-2-enal_797_72	22.81_cyclohexanone_944_77_ALKALI	23.10_2,2,4,4,6,6,8,8-octamethyl-1,3,5,7,2,4,6,8-tetraoxatetrasilocane_CONTAMINANT_556-67-2	23.44_1-(furan-2-yl)ethanone_855_61	23.69_3,4-dimethylhexan-2-one_818_52	23.85_2-ethenyl-2,6,6-trimethyloxane_821_88	23.90_propane-2-sulfonyl chloride_863_50	23.91_Oxime-, methoxy-phenyl-_823_85.4_ALK	24.03_[(dimethyl-?3-silanyl)oxy-dimethylsilyl]oxy-dimethylsilicon_574_11	24.04_2-nitrobenzene-1,4-dicarboxamide_886_62	24.07_4-methyl-1-propan-2-ylcyclohexene_919_38_HCL	24.49_2-pentylfuran_824_86	24.67_2-methyl-5-methylsulfanylfuran_899_95.5	24.78_3-methyl-3-phenylazetidine_883_48	24.97_5-propyl-4,5-dihydro-1H-pyrazole_827_71_ALK
2019-09-24_POOLEDSAMPLE_WITHACID	Acid_17	NA	7.609	NA	NA	NA	NA	7.14762	7.58793	NA	6.65346	NA	NA	8.07083	NA	NA	NA	NA	7.22363	NA	6.47322	NA	NA	NA	NA	9.10851	NA	NA	7.30867	NA	6.56345	NA	6.28798	NA	7.03863	NA	7.52734	NA	6.64879	6.79826	NA	NA	NA	NA	NA	6.58306	7.3002	NA	NA
2019-09-25_POOLEDSAMPLE2_ACID	Acid_17	NA	7.64731	NA	NA	NA	NA	7.18864	7.60699	NA	6.76637	NA	NA	7.90949	NA	NA	NA	NA	7.24461	NA	6.65968	NA	NA	NA	NA	9.12779	NA	9.18571	7.39235	6.30746	NA	NA	6.51132	NA	7.1432	NA	7.49989	NA	NA	6.76659	6.74779	NA	NA	NA	NA	6.89658	7.54772	NA	NA
2019-09-26_POOLEDSAMPLE3_ACID	Acid_17	7.12186	7.61793	NA	NA	NA	7.332	7.16044	7.69665	NA	6.77883	NA	NA	7.90586	NA	NA	NA	NA	7.18132	NA	6.75633	NA	NA	NA	NA	9.12263	NA	9.3422	7.44452	6.2011	6.64931	NA	6.59367	NA	7.21219	NA	7.5275	NA	6.7435	6.68612	NA	NA	NA	NA	NA	7.04852	7.75537	6.81488	NA
2019-09-27_POOLEDSAMPLE4_ACID	Acid_17	NA	7.53534	NA	NA	NA	7.5076	7.09992	7.62313	NA	6.71277	NA	NA	7.87706	NA	NA	NA	NA	7.16627	NA	6.6451	NA	NA	NA	NA	9.11742	NA	9.1432	7.43055	6.21511	6.58508	NA	6.48959	NA	7.12404	NA	7.50705	NA	NA	6.73269	NA	NA	NA	NA	NA	7.11008	7.69918	6.83608	NA
2019-09-29_POOLEDSAMPLE5_ACID	Acid_17	NA	NA	NA	NA	NA	7.72416	7.00978	7.58563	NA	NA	NA	NA	7.98885	NA	NA	NA	NA	7.03474	NA	6.74926	NA	NA	NA	NA	9.14318	NA	9.15577	7.33514	NA	NA	NA	6.41002	NA	7.00856	NA	7.68703	NA	6.64859	6.69827	NA	NA	NA	6.84794	NA	7.0813	7.67321	6.83047	NA
2019-09-30_POOLEDSAMPLE6_ACID	Acid_17	NA	NA	NA	NA	NA	7.56737	NA	7.53705	NA	NA	NA	NA	7.94766	NA	NA	NA	NA	6.88963	NA	6.56044	NA	NA	NA	NA	9.1078	NA	9.10678	7.24527	NA	NA	NA	6.30375	NA	6.87855	NA	7.62087	NA	NA	6.69145	NA	NA	7.17059	NA	NA	7.0409	7.67385	6.79222	NA
2019-10-01_POOLEDSAMPLE7_ACID	Acid_17	NA	7.32138	NA	NA	NA	7.4076	6.89565	7.4203	NA	NA	NA	NA	7.9476	NA	NA	NA	NA	7.06449	NA	6.4871	NA	NA	NA	NA	9.09296	NA	9.12321	7.24003	6.08678	NA	NA	6.28365	6.04914	6.93048	NA	7.53834	NA	6.55675	6.56916	NA	NA	NA	6.97129	NA	6.99352	7.66371	6.76771	NA
2019-10-02_POOLEDSAMPLE8_ACID	Acid_17	NA	7.30837	NA	NA	NA	7.3661	NA	7.43714	NA	NA	NA	NA	7.91372	NA	NA	NA	NA	7.11924	NA	6.54597	NA	NA	NA	6.64341	9.11037	NA	9.14663	7.2804	6.18807	NA	NA	6.37212	6.15406	7.06545	NA	7.49464	NA	NA	6.61622	NA	NA	NA	NA	NA	7.01783	7.69281	6.8275	NA
2019-10-03_POOLEDSAMPLE9_ACID	Acid_17	NA	7.31059	NA	NA	NA	7.40076	6.89978	7.61336	NA	NA	NA	NA	8.01994	NA	NA	NA	NA	6.92802	NA	6.53909	NA	NA	NA	NA	9.11341	NA	9.14273	7.29167	NA	NA	NA	6.37965	NA	7.0217	NA	7.57049	NA	6.55309	6.62152	NA	NA	NA	7.07141	NA	7.01428	7.65741	6.82538	NA
2019-10-04_POOLEDSAMPLE10_ACID	Acid_17	NA	7.32648	NA	NA	NA	7.38826	NA	7.38919	NA	NA	NA	NA	7.89652	NA	NA	NA	NA	7.05082	NA	6.49307	NA	NA	NA	NA	9.11396	NA	9.13606	7.28016	6.20186	6.40885	NA	6.31412	6.09029	6.9898	NA	7.5073	NA	6.551	6.55235	NA	NA	NA	6.91376	NA	6.98449	7.61075	6.79051	NA
2019-10-05_LABAIR_SATURDAY	Acid_17	NA	7.33805	NA	NA	NA	7.32131	NA	7.40737	NA	NA	NA	NA	7.87303	NA	NA	NA	NA	7.10693	NA	6.50654	NA	NA	NA	NA	9.11638	NA	9.10457	7.31412	6.17154	NA	NA	6.41977	NA	7.05769	NA	7.43182	NA	6.61877	6.56769	NA	NA	NA	NA	NA	7.01415	7.66984	6.82151	NA
2019-10-06_POOLEDSAMPLE12	Acid_17	NA	7.33444	NA	NA	NA	6.99685	NA	7.34142	NA	NA	NA	NA	7.83648	NA	NA	NA	NA	7.07636	NA	6.46773	NA	NA	NA	NA	9.10285	NA	9.14167	7.28763	6.13415	NA	NA	6.40348	NA	7.09819	NA	7.39566	NA	6.58848	6.51399	NA	NA	NA	NA	NA	6.9849	7.63754	6.74841	NA
2019-10-07_POOLEDSAMPLE13	Acid_17	NA	7.27592	NA	NA	NA	7.22918	NA	7.42155	NA	NA	NA	NA	7.70847	NA	NA	NA	NA	7.06453	NA	6.42247	NA	NA	NA	NA	9.11573	NA	9.13994	7.30972	6.12221	6.39353	NA	6.3679	NA	7.0524	NA	7.31289	NA	6.59197	6.54321	NA	NA	NA	NA	NA	6.98916	7.64482	6.78995	NA
2019-10-09_POOLEDSAMPLE13	Acid_17	NA	7.27632	NA	NA	NA	7.38194	NA	7.38409	NA	NA	NA	NA	7.87095	NA	NA	NA	NA	7.06873	NA	6.47052	NA	NA	NA	NA	9.11714	NA	9.13085	7.29545	6.1531	NA	NA	6.38266	NA	7.04517	NA	7.41886	NA	6.58049	6.53	NA	NA	NA	NA	NA	7.03269	7.67865	6.79343	NA
2019-10-09_POOLEDSAMPLE14_ACID	Acid_17	NA	NA	NA	NA	NA	7.42521	6.80524	7.37371	NA	NA	NA	NA	7.84002	NA	NA	NA	NA	6.98848	NA	6.48005	NA	NA	NA	NA	9.10451	NA	9.11546	7.21702	6.12211	NA	NA	6.27819	NA	6.91767	NA	7.50217	NA	6.49588	6.4795	NA	NA	NA	6.75228	NA	6.98486	7.66709	6.79018	NA
	SD	#DIV/0!	0.146663	#DIV/0!	#DIV/0!	#DIV/0!	0.17023	0.144768	0.115277	#DIV/0!	0.0572823	#DIV/0!	#DIV/0!	0.085349	#DIV/0!	#DIV/0!	#DIV/0!	#DIV/0!	0.0996192	#DIV/0!	0.104478	#DIV/0!	#DIV/0!	#DIV/0!	#DIV/0!	0.0116007	#DIV/0!	0.0587808	0.0657763	0.0601769	0.113132	#DIV/0!	0.0909445	0.0528608	0.0881328	#DIV/0!	0.0905076	#DIV/0!	0.0659762	0.0986191	#DIV/0!	#DIV/0!	#DIV/0!	0.12098	#DIV/0!	0.121481	0.103733	0.0263766	#DIV/0!
	MEAN	7.12186	7.40843	#DIV/0!	#DIV/0!	#DIV/0!	7.38833	7.02589	7.49503	#DIV/0!	6.72786	#DIV/0!	#DIV/0!	7.9071	#DIV/0!	#DIV/0!	#DIV/0!	#DIV/0!	7.08052	#DIV/0!	6.55044	#DIV/0!	#DIV/0!	#DIV/0!	6.64341	9.11431	#DIV/0!	9.15106	7.31151	6.17305	6.52005	#DIV/0!	6.38652	6.09783	7.03891	#DIV/0!	7.50279	#DIV/0!	6.59794	6.62447	6.74779	#DIV/0!	7.17059	6.91134	#DIV/0!	6.98509	7.63814	6.80217	#DIV/0!
	CV	#DIV/0!	1.97967	#DIV/0!	#DIV/0!	#DIV/0!	2.30403	2.06049	1.53804	#DIV/0!	0.85142	#DIV/0!	#DIV/0!	1.0794	#DIV/0!	#DIV/0!	#DIV/0!	#DIV/0!	1.40695	#DIV/0!	1.59498	#DIV/0!	#DIV/0!	#DIV/0!	#DIV/0!	0.12728	#DIV/0!	0.642339	0.899626	0.974834	1.73514	#DIV/0!	1.42401	0.866879	1.25208	#DIV/0!	1.20632	#DIV/0!	0.999951	1.48871	#DIV/0!	#DIV/0!	#DIV/0!	1.75045	#DIV/0!	1.73914	1.35809	0.387768	#DIV/0!
[truncated: 78 more columns]

## Sheet: Sheet1
Name	Replicates	06.61_ethanol_951_97.1	07.31_propan-2-one_962_89	10.44_butan-2-one_936_93	10.66_tert-butyl 2,2,2-trifluoroacetate_871_47_ALKALI	11.95_methanesulfonyl chloride_823_90_ALK	12.47_acetic acid_944_93	13.82_pentan-2-one_951_87	15.79_(methyldisulfanyl)methane_899_98	15.82_phenyl pentanoate_840_61_ALK	16.36_toluene_850_48	16.53_dihydroxy(dimethyl)silane_905_76_ALKALI	16.64_2-fluoroacetamide_860_62_ALK	16.93_2,2,4,4,6,6-hexamethyl-1,3,5,2,4,6-trioxatrisilinane_CONTAMINANT	17.50_hexan-3-one_916_85_ALKALI	17.54_3-methyl-4-nitrophenol_890_18_ALK	17.74_(E)-hept-3-en-2-one_657_25_FD	18.06_2-methylpropanoic acid_863_82	18.09_hexanal_960_90	19.24_N,N-dimethylformamide_936_93_FD	19.27_2-prop-2-enylfuran_842_65	19.39_prop-2-enyl 2-methylbutanoate_827_47_ALK	19.40_3,3-dimethylpentane_924_49_ALK	19.40_ALK???	19.80_(E)-hex-4-en-3-one_931_57	20.88_heptan-4-one_945_79	21.26_3-methylbutanoic acid_808_87	21.44_heptan-3-one_926_74_changed	21.71_heptan-2-one_925_87	22.03_Heptanal_775_58	22.14_3,4-dimethylthiophene_865_79	22.22_1-(1H-pyrrol-2-yl)ethanone_941_76_ALK	22.29_(3S)-3,7-dimethylocta-1,6-diene_810_47	22.43_2,4,5-trimethyl-1,3-oxazole_811_90	22.61_(E)-2-methylhept-2-enal_797_72	22.81_cyclohexanone_944_77_ALKALI	23.10_2,2,4,4,6,6,8,8-octamethyl-1,3,5,7,2,4,6,8-tetraoxatetrasilocane_CONTAMINANT_556-67-2	23.44_1-(furan-2-yl)ethanone_855_61	23.69_3,4-dimethylhexan-2-one_818_52	23.85_2-ethenyl-2,6,6-trimethyloxane_821_88	23.90_propane-2-sulfonyl chloride_863_50	23.91_Oxime-, methoxy-phenyl-_823_85.4_ALK	24.03_[(dimethyl-?3-silanyl)oxy-dimethylsilyl]oxy-dimethylsilicon_574_11	24.04_2-nitrobenzene-1,4-dicarboxamide_886_62	24.07_4-methyl-1-propan-2-ylcyclohexene_919_38_HCL	24.49_2-pentylfuran_824_86	24.67_2-methyl-5-methylsulfanylfuran_899_95.5	24.78_3-methyl-3-phenylazetidine_883_48	24.97_5-propyl-4,5-dihydro-1H-pyrazole_827_71_ALK
2019-09-24_POOLEDSAMPLE_WITHACID	Acid_17	NA	40644608	NA	NA	NA	NA	14048256	38719488	NA	4502528	NA	NA	117714944	NA	NA	NA	NA	16735232	NA	2973184	NA	NA	NA	NA	1283850240	NA	NA	20355072	NA	3659776	NA	1940800	NA	10930176	NA	33677312	NA	4454400	6284288	NA	NA	NA	NA	NA	3828736	19961856	NA	NA
2019-09-25_POOLEDSAMPLE2_ACID	Acid_17	NA	44392448	NA	NA	NA	NA	15439872	40456192	NA	5839360	NA	NA	81186816	NA	NA	NA	NA	17563648	NA	4567552	NA	NA	NA	NA	1342111744	NA	1533607936	24680448	2029824	NA	NA	3245824	NA	13905920	NA	31614976	NA	NA	5842432	5594880	NA	NA	NA	NA	7880960	35295232	NA	NA
2019-09-26_POOLEDSAMPLE3_ACID	Acid_17	13239296	41488384	NA	NA	NA	21478400	14469120	49733632	NA	6009344	NA	NA	80510976	NA	NA	NA	NA	15181824	NA	5705984	NA	NA	NA	NA	1326252032	NA	2198863872	27830272	1588928	4459776	NA	3923456	NA	16300032	NA	33689600	NA	5539840	4854272	NA	NA	NA	NA	NA	11182080	56934400	6529536	NA
2019-09-27_POOLEDSAMPLE4_ACID	Acid_17	NA	34304000	NA	NA	NA	32181248	12587008	41988096	NA	5161472	NA	NA	75345920	NA	NA	NA	NA	14664704	NA	4416768	NA	NA	NA	NA	1310457856	NA	1390608384	26949632	1641024	3846656	NA	3087360	NA	13305856	NA	32140288	NA	NA	5403648	NA	NA	NA	NA	NA	12884992	50024448	6856192	NA
2019-09-29_POOLEDSAMPLE5_ACID	Acid_17	NA	NA	NA	NA	NA	52985856	10227712	38514688	NA	NA	NA	NA	97464320	NA	NA	NA	NA	10832896	NA	5613824	NA	NA	NA	NA	1390542848	NA	1431437312	21634048	NA	NA	NA	2570496	NA	10199040	NA	48644096	NA	4452352	4992000	NA	NA	NA	7045888	NA	12058624	47120384	6768128	NA
2019-09-30_POOLEDSAMPLE6_ACID	Acid_17	NA	NA	NA	NA	NA	36929536	NA	34439168	NA	NA	NA	NA	88645632	NA	NA	NA	NA	7755776	NA	3634432	NA	NA	NA	NA	1281753088	NA	1278738432	17590272	NA	NA	NA	2012544	NA	7560448	NA	41771008	NA	NA	4914176	NA	NA	14811136	NA	NA	10987520	47190016	6197504	NA
2019-10-01_POOLEDSAMPLE7_ACID	Acid_17	NA	20959232	NA	NA	NA	25562112	7864064	26320896	NA	NA	NA	NA	88633344	NA	NA	NA	NA	11600896	NA	3069696	NA	NA	NA	NA	1238695936	NA	1328021504	17379328	1221184	NA	NA	1921536	1119808	8520704	NA	34541568	NA	3603712	3708160	NA	NA	NA	9360384	NA	9851904	46100480	5857536	NA
2019-10-02_POOLEDSAMPLE8_ACID	Acid_17	NA	20340736	NA	NA	NA	23232512	NA	27361280	NA	NA	NA	NA	81981440	NA	NA	NA	NA	13159424	NA	3515392	NA	NA	NA	4399616	1289355264	NA	1401618432	19072000	1541952	NA	NA	2355712	1425792	11626496	NA	31235072	NA	NA	4132608	NA	NA	NA	NA	NA	10419200	49295360	6722048	NA
2019-10-03_POOLEDSAMPLE9_ACID	Acid_17	NA	20445184	NA	NA	NA	25162752	7939328	41054208	NA	NA	NA	NA	104697856	NA	NA	NA	NA	8472576	NA	3460096	NA	NA	NA	NA	1298399232	NA	1389101056	19573760	NA	NA	NA	2396928	NA	10512384	NA	37195776	NA	3573504	4183296	NA	NA	NA	11787264	NA	10334208	45436928	6689280	NA
2019-10-04_POOLEDSAMPLE10_ACID	Acid_17	NA	21207040	NA	NA	NA	24449024	NA	24501248	NA	NA	NA	NA	78798848	NA	NA	NA	NA	11241472	NA	3112192	NA	NA	NA	NA	1300037632	NA	1367932928	19061760	1591680	2563584	NA	2061184	1231104	9767936	NA	32158720	NA	3556352	3567360	NA	NA	NA	8198912	NA	9649152	40808448	6173184	NA
2019-10-05_LABAIR_SATURDAY	Acid_17	NA	21779456	NA	NA	NA	20956160	NA	25548800	NA	NA	NA	NA	74649600	NA	NA	NA	NA	12791808	NA	3210240	NA	NA	NA	NA	1307312128	NA	1272250368	20612096	1484352	NA	NA	2628864	NA	11420672	NA	27028480	NA	4156928	3695616	NA	NA	NA	NA	NA	10331136	46755840	6629888	NA
2019-10-06_POOLEDSAMPLE12	Acid_17	NA	21599232	NA	NA	NA	9927680	NA	21949440	NA	NA	NA	NA	68624384	NA	NA	NA	NA	11922432	NA	2935808	NA	NA	NA	NA	1267204096	NA	1385693184	19392512	1361920	NA	NA	2532096	NA	12536832	NA	24868864	NA	3876864	3265792	NA	NA	NA	NA	NA	9658368	43405312	5602816	NA
2019-10-07_POOLEDSAMPLE13	Acid_17	NA	18876416	NA	NA	NA	16950272	NA	26396672	NA	NA	NA	NA	51105792	NA	NA	NA	NA	11601920	NA	2645248	NA	NA	NA	NA	1305346048	NA	1380188160	20404224	1324992	2474752	NA	2332928	NA	11282432	NA	20553728	NA	3908096	3493120	NA	NA	NA	NA	NA	9753600	44138496	6165248	NA
2019-10-09_POOLEDSAMPLE13	Acid_17	NA	18893824	NA	NA	NA	24095744	NA	24215552	NA	NA	NA	NA	74293248	NA	NA	NA	NA	11714560	NA	2954752	NA	NA	NA	NA	1309605888	NA	1351614464	19744768	1422656	NA	NA	2413568	NA	11096064	NA	26233856	NA	3806208	3388416	NA	NA	NA	NA	NA	10781696	47714304	6214912	NA
2019-10-09_POOLEDSAMPLE14_ACID	Acid_17	NA	NA	NA	NA	NA	26619904	6386176	23643136	NA	NA	NA	NA	69185536	NA	NA	NA	NA	9738240	NA	3020288	NA	NA	NA	NA	1272053760	NA	1304559616	16482304	1324672	NA	NA	1897536	NA	8273152	NA	31780864	NA	3132416	3016448	NA	NA	NA	5652992	NA	9657344	46460928	6168576	NA
[truncated: 78 more columns]
