# Supplementary material for: Optimisation of Urine Sample Preparation for Headspace-Solid Phase Microextraction Gas Chromatography-Mass Spectrometry: Altering Sample pH, Sulphuric Acid Concentration and Phase Ratio
Source: Metabolites. 2020 Nov 25;10(12):482. doi: 10.3390/metabo10120482 (PMC7760603; doi:10.3390/metabo10120482)
Supplement: Supplementary file 1 [file metabolites-10-00482-s001.zip › Supplementary Table S2b.xlsx]

## Sheet: Sheet1
Table S2b: A full list of CV values for VOCs detected using urine plus HCl.
Name	Replicates	06.61_ethanol_951_97.1	07.31_propan-2-one_962_89	10.44_butan-2-one_936_93	10.66_tert-butyl 2,2,2-trifluoroacetate_871_47_ALKALI	11.95_methanesulfonyl chloride_823_90_ALK	12.47_acetic acid_944_93	13.82_pentan-2-one_951_87	15.79_(methyldisulfanyl)methane_899_98	15.82_phenyl pentanoate_840_61_ALK	16.36_toluene_850_48	16.53_dihydroxy(dimethyl)silane_905_76_ALKALI	16.64_2-fluoroacetamide_860_62_ALK	16.93_2,2,4,4,6,6-hexamethyl-1,3,5,2,4,6-trioxatrisilinane_CONTAMINANT	17.50_hexan-3-one_916_85_ALKALI	17.54_3-methyl-4-nitrophenol_890_18_ALK	17.74_(E)-hept-3-en-2-one_657_25_FD	18.06_2-methylpropanoic acid_863_82	18.09_hexanal_960_90	19.24_N,N-dimethylformamide_936_93_FD	19.27_2-prop-2-enylfuran_842_65	19.39_prop-2-enyl 2-methylbutanoate_827_47_ALK	19.40_3,3-dimethylpentane_924_49_ALK	19.40_ALK???	19.80_(E)-hex-4-en-3-one_931_57	20.88_heptan-4-one_945_79	21.26_3-methylbutanoic acid_808_87	21.44_heptan-3-one_926_74_changed	21.71_heptan-2-one_925_87	22.03_Heptanal_775_58	22.14_3,4-dimethylthiophene_865_79	22.22_1-(1H-pyrrol-2-yl)ethanone_941_76_ALK	22.29_(3S)-3,7-dimethylocta-1,6-diene_810_47	22.43_2,4,5-trimethyl-1,3-oxazole_811_90	22.61_(E)-2-methylhept-2-enal_797_72	22.81_cyclohexanone_944_77_ALKALI	23.10_2,2,4,4,6,6,8,8-octamethyl-1,3,5,7,2,4,6,8-tetraoxatetrasilocane_CONTAMINANT_556-67-2	23.44_1-(furan-2-yl)ethanone_855_61	23.69_3,4-dimethylhexan-2-one_818_52	23.85_2-ethenyl-2,6,6-trimethyloxane_821_88	23.90_propane-2-sulfonyl chloride_863_50	23.91_Oxime-, methoxy-phenyl-_823_85.4_ALK	24.03_[(dimethyl-?3-silanyl)oxy-dimethylsilyl]oxy-dimethylsilicon_574_11	24.04_2-nitrobenzene-1,4-dicarboxamide_886_62	24.07_4-methyl-1-propan-2-ylcyclohexene_919_38_HCL	24.49_2-pentylfuran_824_86	24.67_2-methyl-5-methylsulfanylfuran_899_95.5	24.78_3-methyl-3-phenylazetidine_883_48	24.97_5-propyl-4,5-dihydro-1H-pyrazole_827_71_ALK
2019-10-28_POOLEDSAMPLE_HCLACID	HCl_3	NA	NA	NA	NA	NA	NA	NA	7.69989	NA	NA	NA	NA	8.19173	NA	NA	NA	NA	6.77412	NA	NA	NA	NA	NA	NA	9.09726	NA	9.05455	6.93251	NA	NA	NA	6.20179	NA	6.61125	NA	7.94617	NA	NA	6.75485	NA	NA	7.39526	NA	NA	NA	6.74958	NA	NA
2019-10-28_POOLEDSAMPLE_HCLACID2	HCl_3	NA	7.25754	NA	NA	NA	NA	6.87453	7.78224	NA	NA	NA	NA	8.01273	NA	NA	NA	NA	6.87295	NA	NA	NA	NA	NA	NA	9.12052	NA	9.08714	6.98513	NA	NA	NA	6.26433	NA	6.69226	NA	7.74089	NA	NA	6.77653	NA	NA	7.30134	7.30134	NA	NA	6.85244	NA	NA
2019-10-29_POOLEDSAMPLE_HCLACID	HCl_3	NA	NA	NA	NA	NA	7.14422	6.80873	7.81082	NA	NA	NA	NA	8.01395	NA	NA	NA	NA	6.87753	NA	6.31566	NA	NA	NA	NA	9.12874	NA	9.12872	7.08431	NA	6.58739	NA	6.31172	NA	6.7771	NA	7.81228	NA	NA	6.69894	NA	NA	NA	7.13633	6.35198	NA	6.98738	6.34036	NA
	STDEV	#DIV/0!	#DIV/0!	#DIV/0!	#DIV/0!	#DIV/0!	#DIV/0!	0.0465297	0.0575962	#DIV/0!	#DIV/0!	#DIV/0!	#DIV/0!	0.102998	#DIV/0!	#DIV/0!	#DIV/0!	#DIV/0!	0.0584274	#DIV/0!	#DIV/0!	#DIV/0!	#DIV/0!	#DIV/0!	#DIV/0!	0.0163265	#DIV/0!	0.0371757	0.0770829	#DIV/0!	#DIV/0!	#DIV/0!	0.0551426	#DIV/0!	0.082936	#DIV/0!	0.104214	#DIV/0!	#DIV/0!	0.0400307	#DIV/0!	#DIV/0!	0.0664162	0.116674	#DIV/0!	#DIV/0!	0.119264	#DIV/0!	#DIV/0!
	MEAN	#DIV/0!	7.25754	#DIV/0!	#DIV/0!	#DIV/0!	7.14422	6.84163	7.76432	#DIV/0!	#DIV/0!	#DIV/0!	#DIV/0!	8.0728	#DIV/0!	#DIV/0!	#DIV/0!	#DIV/0!	6.84154	#DIV/0!	6.31566	#DIV/0!	#DIV/0!	#DIV/0!	#DIV/0!	9.11551	#DIV/0!	9.09014	7.00065	#DIV/0!	6.58739	#DIV/0!	6.25928	#DIV/0!	6.69354	#DIV/0!	7.83311	#DIV/0!	#DIV/0!	6.74344	#DIV/0!	#DIV/0!	7.3483	7.21883	6.35198	#DIV/0!	6.86313	6.34036	#DIV/0!
	CV	#DIV/0!	#DIV/0!	#DIV/0!	#DIV/0!	#DIV/0!	#DIV/0!	0.680097	0.741807	#DIV/0!	#DIV/0!	#DIV/0!	#DIV/0!	1.27586	#DIV/0!	#DIV/0!	#DIV/0!	#DIV/0!	0.85401	#DIV/0!	#DIV/0!	#DIV/0!	#DIV/0!	#DIV/0!	#DIV/0!	0.179107	#DIV/0!	0.408968	1.10108	#DIV/0!	#DIV/0!	#DIV/0!	0.880974	#DIV/0!	1.23905	#DIV/0!	1.33043	#DIV/0!	#DIV/0!	0.593625	#DIV/0!	#DIV/0!	0.903831	1.61624	#DIV/0!	#DIV/0!	1.73775	#DIV/0!	#DIV/0!
[truncated: 78 more columns]

## Sheet: Sheet2
Name	Replicates	06.61_ethanol_951_97.1	07.31_propan-2-one_962_89	10.44_butan-2-one_936_93	10.66_tert-butyl 2,2,2-trifluoroacetate_871_47_ALKALI	11.95_methanesulfonyl chloride_823_90_ALK	12.47_acetic acid_944_93	13.82_pentan-2-one_951_87	15.79_(methyldisulfanyl)methane_899_98	15.82_phenyl pentanoate_840_61_ALK	16.36_toluene_850_48	16.53_dihydroxy(dimethyl)silane_905_76_ALKALI	16.64_2-fluoroacetamide_860_62_ALK	16.93_2,2,4,4,6,6-hexamethyl-1,3,5,2,4,6-trioxatrisilinane_CONTAMINANT	17.50_hexan-3-one_916_85_ALKALI	17.54_3-methyl-4-nitrophenol_890_18_ALK	17.74_(E)-hept-3-en-2-one_657_25_FD	18.06_2-methylpropanoic acid_863_82	18.09_hexanal_960_90	19.24_N,N-dimethylformamide_936_93_FD	19.27_2-prop-2-enylfuran_842_65	19.39_prop-2-enyl 2-methylbutanoate_827_47_ALK	19.40_3,3-dimethylpentane_924_49_ALK	19.40_ALK???	19.80_(E)-hex-4-en-3-one_931_57	20.88_heptan-4-one_945_79	21.26_3-methylbutanoic acid_808_87	21.44_heptan-3-one_926_74_changed	21.71_heptan-2-one_925_87	22.03_Heptanal_775_58	22.14_3,4-dimethylthiophene_865_79	22.22_1-(1H-pyrrol-2-yl)ethanone_941_76_ALK	22.29_(3S)-3,7-dimethylocta-1,6-diene_810_47	22.43_2,4,5-trimethyl-1,3-oxazole_811_90	22.61_(E)-2-methylhept-2-enal_797_72	22.81_cyclohexanone_944_77_ALKALI	23.10_2,2,4,4,6,6,8,8-octamethyl-1,3,5,7,2,4,6,8-tetraoxatetrasilocane_CONTAMINANT_556-67-2	23.44_1-(furan-2-yl)ethanone_855_61	23.69_3,4-dimethylhexan-2-one_818_52	23.85_2-ethenyl-2,6,6-trimethyloxane_821_88	23.90_propane-2-sulfonyl chloride_863_50	23.91_Oxime-, methoxy-phenyl-_823_85.4_ALK	24.03_[(dimethyl-?3-silanyl)oxy-dimethylsilyl]oxy-dimethylsilicon_574_11	24.04_2-nitrobenzene-1,4-dicarboxamide_886_62	24.07_4-methyl-1-propan-2-ylcyclohexene_919_38_HCL	24.49_2-pentylfuran_824_86	24.67_2-methyl-5-methylsulfanylfuran_899_95.5	24.78_3-methyl-3-phenylazetidine_883_48	24.97_5-propyl-4,5-dihydro-1H-pyrazole_827_71_ALK
2019-10-28_POOLEDSAMPLE_HCLACID	HCl_3	NA	NA	NA	NA	NA	NA	NA	50106368	NA	NA	NA	NA	155500544	NA	NA	NA	NA	5944576	NA	NA	NA	NA	NA	NA	1251016704	NA	1133838336	8560640	NA	NA	NA	1591424	NA	4085504	NA	88342528	NA	NA	5686528	NA	NA	24846336	NA	NA	NA	5617920	NA	NA
2019-10-28_POOLEDSAMPLE_HCLACID2	HCl_3	NA	18094080	NA	NA	NA	NA	7490816	60567552	NA	NA	NA	NA	102973440	NA	NA	NA	NA	7463680	NA	NA	NA	NA	NA	NA	1319829504	NA	1222180864	9663488	NA	NA	NA	1837952	NA	4923392	NA	55066624	NA	NA	5977600	NA	NA	20014080	20014080	NA	NA	7119360	NA	NA
2019-10-29_POOLEDSAMPLE_HCLACID	HCl_3	NA	NA	NA	NA	NA	13938688	6437632	64688128	NA	NA	NA	NA	103264256	NA	NA	NA	NA	7542784	NA	2068544	NA	NA	NA	NA	1345060864	NA	1344995328	12142592	NA	3867136	NA	2049856	NA	5985536	NA	64905216	NA	NA	4999680	NA	NA	NA	13687808	2248960	NA	9713664	2189568	NA
[truncated: 78 more columns]
