# Supplementary material for: Optimisation of Urine Sample Preparation for Headspace-Solid Phase Microextraction Gas Chromatography-Mass Spectrometry: Altering Sample pH, Sulphuric Acid Concentration and Phase Ratio
Source: Metabolites. 2020 Nov 25;10(12):482. doi: 10.3390/metabo10120482 (PMC7760603; doi:10.3390/metabo10120482)
Supplement: Supplementary file 1 [file metabolites-10-00482-s001.zip › Supplementary Table S2c.xlsx]

## Sheet: LOG
Table S2c: A full list of CV values for VOCs detected using urine plus NaOH.
Name	Replicates	06.61_ethanol_951_97.1	07.31_propan-2-one_962_89	10.44_butan-2-one_936_93	10.66_tert-butyl 2,2,2-trifluoroacetate_871_47_ALKALI	11.95_methanesulfonyl chloride_823_90_ALK	12.47_acetic acid_944_93	13.82_pentan-2-one_951_87	15.79_(methyldisulfanyl)methane_899_98	15.82_phenyl pentanoate_840_61_ALK	16.36_toluene_850_48	16.53_dihydroxy(dimethyl)silane_905_76_ALKALI	16.64_2-fluoroacetamide_860_62_ALK	16.93_2,2,4,4,6,6-hexamethyl-1,3,5,2,4,6-trioxatrisilinane_CONTAMINANT	17.50_hexan-3-one_916_85_ALKALI	17.54_3-methyl-4-nitrophenol_890_18_ALK	17.74_(E)-hept-3-en-2-one_657_25_FD	18.06_2-methylpropanoic acid_863_82	18.09_hexanal_960_90	19.24_N,N-dimethylformamide_936_93_FD	19.27_2-prop-2-enylfuran_842_65	19.39_prop-2-enyl 2-methylbutanoate_827_47_ALK	19.40_3,3-dimethylpentane_924_49_ALK	19.40_ALK???	19.80_(E)-hex-4-en-3-one_931_57	20.88_heptan-4-one_945_79	21.26_3-methylbutanoic acid_808_87	21.44_heptan-3-one_926_74_changed	21.71_heptan-2-one_925_87	22.03_Heptanal_775_58	22.14_3,4-dimethylthiophene_865_79	22.22_1-(1H-pyrrol-2-yl)ethanone_941_76_ALK	22.29_(3S)-3,7-dimethylocta-1,6-diene_810_47	22.43_2,4,5-trimethyl-1,3-oxazole_811_90	22.61_(E)-2-methylhept-2-enal_797_72	22.81_cyclohexanone_944_77_ALKALI	23.10_2,2,4,4,6,6,8,8-octamethyl-1,3,5,7,2,4,6,8-tetraoxatetrasilocane_CONTAMINANT_556-67-2	23.44_1-(furan-2-yl)ethanone_855_61	23.69_3,4-dimethylhexan-2-one_818_52	23.85_2-ethenyl-2,6,6-trimethyloxane_821_88	23.90_propane-2-sulfonyl chloride_863_50	23.91_Oxime-, methoxy-phenyl-_823_85.4_ALK	24.03_[(dimethyl-?3-silanyl)oxy-dimethylsilyl]oxy-dimethylsilicon_574_11	24.04_2-nitrobenzene-1,4-dicarboxamide_886_62	24.07_4-methyl-1-propan-2-ylcyclohexene_919_38_HCL	24.49_2-pentylfuran_824_86	24.67_2-methyl-5-methylsulfanylfuran_899_95.5	24.78_3-methyl-3-phenylazetidine_883_48	24.97_5-propyl-4,5-dihydro-1H-pyrazole_827_71_ALK
2019-10-10_POOLEDSAMPLE1_ALKALI	Alkali_11	NA	7.46224	6.99886	NA	NA	NA	7.09602	6.6686	NA	NA	NA	NA	8.38845	NA	NA	NA	NA	NA	NA	NA	NA	6.28519	NA	NA	8.38848	NA	8.2449	7.74034	NA	NA	NA	NA	NA	7.80487	NA	8.00625	NA	NA	NA	NA	7.95764	NA	NA	NA	NA	NA	NA	NA
2019-10-11_POOLEDSAMPLE2A_ALKALI	Alkali_11	NA	7.67344	7.0831	NA	NA	NA	7.24507	NA	NA	NA	NA	NA	8.01803	NA	NA	NA	NA	NA	NA	NA	6.86935	NA	NA	NA	8.60051	NA	8.40383	7.77451	NA	NA	NA	NA	NA	7.7746	NA	7.63433	NA	NA	NA	NA	7.50448	NA	6.83165	NA	NA	NA	NA	NA
2019-10-13_POOLEDSAMPLE3A_ALKALI	Alkali_11	NA	7.55293	NA	NA	NA	NA	7.12724	6.51677	NA	NA	NA	NA	8.02447	NA	NA	NA	NA	NA	NA	NA	NA	NA	NA	NA	8.54317	NA	8.38014	7.72617	NA	NA	6.29992	NA	NA	7.69198	NA	7.70039	NA	NA	NA	NA	8.36567	NA	NA	NA	NA	NA	NA	NA
2019-10-14_POOLEDSAMPLE4A_ALKALI	Alkali_11	NA	7.52781	NA	6.38824	NA	NA	7.15884	6.5723	NA	NA	NA	NA	7.85351	NA	6.52568	NA	NA	NA	NA	NA	6.86879	NA	NA	NA	8.52183	NA	8.35146	7.77516	NA	NA	NA	NA	NA	7.71214	NA	7.50138	NA	NA	NA	NA	8.06926	NA	NA	NA	NA	NA	NA	NA
2019-10-15_POOLEDSAMPLE5A_ALKALI	Alkali_11	NA	NA	6.72994	6.29244	NA	NA	7.04745	6.48097	NA	NA	NA	NA	7.82005	NA	NA	NA	NA	NA	NA	NA	NA	NA	NA	NA	8.44709	NA	8.29044	7.71394	NA	NA	NA	NA	NA	7.66065	NA	7.57068	NA	NA	NA	NA	8.37636	NA	NA	NA	NA	NA	NA	NA
2019-10-16_POOLEDSAMPLE6A_ALKALI	Alkali_11	NA	7.26879	NA	NA	NA	NA	6.94706	NA	NA	NA	NA	NA	7.76327	NA	NA	NA	NA	NA	NA	NA	NA	NA	6.78803	NA	8.40531	NA	8.28534	7.66478	NA	NA	NA	NA	NA	7.61947	NA	7.59027	NA	NA	NA	NA	8.05966	NA	NA	NA	NA	NA	NA	NA
2019-10-17_POOLEDSAMPLE7_ALKALI	Alkali_11	NA	7.29669	NA	6.29799	NA	NA	6.99207	NA	NA	NA	NA	NA	8.03988	NA	6.68715	NA	NA	NA	NA	NA	NA	NA	NA	NA	8.47236	NA	8.27489	7.6737	NA	NA	NA	NA	NA	7.61504	NA	7.7369	NA	NA	NA	NA	8.21559	NA	NA	NA	NA	NA	NA	NA
2019-10-20_POOLEDSAMPLE8_4_ALKALI	Alkali_11	NA	7.31569	NA	NA	NA	NA	7.0119	NA	NA	NA	7.5239	NA	8.04179	NA	NA	NA	NA	NA	NA	NA	NA	NA	NA	NA	8.42581	NA	8.27632	7.69982	NA	NA	NA	NA	NA	7.62935	NA	7.70662	NA	NA	NA	NA	8.23899	NA	NA	NA	NA	NA	NA	NA
2019-10-21_POOLEDSAMPLE8_4	Alkali_11	NA	7.34421	NA	NA	NA	NA	6.97385	NA	NA	NA	7.12886	NA	7.79056	NA	6.38104	NA	NA	NA	NA	NA	NA	NA	NA	NA	8.43246	NA	8.28744	7.65971	NA	NA	NA	NA	NA	7.56311	NA	NA	NA	NA	NA	NA	7.85203	NA	NA	NA	NA	NA	NA	NA
2019-10-22_POOLEDSAMPLE9_4	Alkali_11	NA	NA	6.71908	6.26471	NA	NA	6.96246	6.4889	NA	NA	NA	NA	7.77707	NA	6.56418	NA	NA	NA	NA	NA	NA	NA	NA	NA	8.39432	NA	8.24409	7.67283	NA	NA	NA	NA	NA	7.56944	NA	7.54716	NA	NA	NA	NA	8.36138	NA	NA	NA	NA	NA	NA	NA
2019-10-23_POOLEDSAMPLE10_4_ALKALI	Alkali_11	NA	NA	NA	6.11698	NA	NA	6.8422	6.42082	NA	NA	NA	NA	7.59837	NA	NA	NA	NA	NA	NA	NA	NA	NA	6.67637	NA	8.30559	NA	8.21464	7.59445	NA	NA	NA	NA	NA	7.54902	NA	7.48928	NA	NA	NA	NA	7.96152	NA	NA	NA	NA	NA	NA	NA
	SD	#DIV/0!	0.145976	0.185974	0.0983492	#DIV/0!	#DIV/0!	0.113181	0.0860452	#DIV/0!	#DIV/0!	0.279336	#DIV/0!	0.211844	#DIV/0!	0.126109	#DIV/0!	#DIV/0!	#DIV/0!	#DIV/0!	#DIV/0!	0.000393225	#DIV/0!	0.0789567	#DIV/0!	0.0822277	#DIV/0!	0.0589554	0.0539804	#DIV/0!	#DIV/0!	#DIV/0!	#DIV/0!	#DIV/0!	0.0848051	#DIV/0!	0.152308	#DIV/0!	#DIV/0!	#DIV/0!	#DIV/0!	0.265402	#DIV/0!	#DIV/0!	#DIV/0!	#DIV/0!	#DIV/0!	#DIV/0!	#DIV/0!
	Mean	#DIV/0!	7.43023	6.88275	6.27207	#DIV/0!	#DIV/0!	7.03674	6.52473	#DIV/0!	#DIV/0!	7.32638	#DIV/0!	7.91959	#DIV/0!	6.53951	#DIV/0!	#DIV/0!	#DIV/0!	#DIV/0!	#DIV/0!	6.86907	6.28519	6.7322	#DIV/0!	8.44881	#DIV/0!	8.29577	7.69958	#DIV/0!	#DIV/0!	6.29992	#DIV/0!	#DIV/0!	7.65361	#DIV/0!	7.64833	#DIV/0!	#DIV/0!	#DIV/0!	#DIV/0!	8.08751	#DIV/0!	6.83165	#DIV/0!	#DIV/0!	#DIV/0!	#DIV/0!	#DIV/0!
	CV	#DIV/0!	1.96462	2.70204	1.56805	#DIV/0!	#DIV/0!	1.60843	1.31876	#DIV/0!	#DIV/0!	3.81275	#DIV/0!	2.67493	#DIV/0!	1.92841	#DIV/0!	#DIV/0!	#DIV/0!	#DIV/0!	#DIV/0!	0.00572457	#DIV/0!	1.17282	#DIV/0!	0.973246	#DIV/0!	0.710668	0.701083	#DIV/0!	#DIV/0!	#DIV/0!	#DIV/0!	#DIV/0!	1.10804	#DIV/0!	1.99139	#DIV/0!	#DIV/0!	#DIV/0!	#DIV/0!	3.28163	#DIV/0!	#DIV/0!	#DIV/0!	#DIV/0!	#DIV/0!	#DIV/0!	#DIV/0!
[truncated: 78 more columns]

## Sheet: Sheet1
Name	Replicates	06.61_ethanol_951_97.1	07.31_propan-2-one_962_89	10.44_butan-2-one_936_93	10.66_tert-butyl 2,2,2-trifluoroacetate_871_47_ALKALI	11.95_methanesulfonyl chloride_823_90_ALK	12.47_acetic acid_944_93	13.82_pentan-2-one_951_87	15.79_(methyldisulfanyl)methane_899_98	15.82_phenyl pentanoate_840_61_ALK	16.36_toluene_850_48	16.53_dihydroxy(dimethyl)silane_905_76_ALKALI	16.64_2-fluoroacetamide_860_62_ALK	16.93_2,2,4,4,6,6-hexamethyl-1,3,5,2,4,6-trioxatrisilinane_CONTAMINANT	17.50_hexan-3-one_916_85_ALKALI	17.54_3-methyl-4-nitrophenol_890_18_ALK	17.74_(E)-hept-3-en-2-one_657_25_FD	18.06_2-methylpropanoic acid_863_82	18.09_hexanal_960_90	19.24_N,N-dimethylformamide_936_93_FD	19.27_2-prop-2-enylfuran_842_65	19.39_prop-2-enyl 2-methylbutanoate_827_47_ALK	19.40_3,3-dimethylpentane_924_49_ALK	19.40_ALK???	19.80_(E)-hex-4-en-3-one_931_57	20.88_heptan-4-one_945_79	21.26_3-methylbutanoic acid_808_87	21.44_heptan-3-one_926_74_changed	21.71_heptan-2-one_925_87	22.03_Heptanal_775_58	22.14_3,4-dimethylthiophene_865_79	22.22_1-(1H-pyrrol-2-yl)ethanone_941_76_ALK	22.29_(3S)-3,7-dimethylocta-1,6-diene_810_47	22.43_2,4,5-trimethyl-1,3-oxazole_811_90	22.61_(E)-2-methylhept-2-enal_797_72	22.81_cyclohexanone_944_77_ALKALI	23.10_2,2,4,4,6,6,8,8-octamethyl-1,3,5,7,2,4,6,8-tetraoxatetrasilocane_CONTAMINANT_556-67-2	23.44_1-(furan-2-yl)ethanone_855_61	23.69_3,4-dimethylhexan-2-one_818_52	23.85_2-ethenyl-2,6,6-trimethyloxane_821_88	23.90_propane-2-sulfonyl chloride_863_50	23.91_Oxime-, methoxy-phenyl-_823_85.4_ALK	24.03_[(dimethyl-?3-silanyl)oxy-dimethylsilyl]oxy-dimethylsilicon_574_11	24.04_2-nitrobenzene-1,4-dicarboxamide_886_62	24.07_4-methyl-1-propan-2-ylcyclohexene_919_38_HCL	24.49_2-pentylfuran_824_86	24.67_2-methyl-5-methylsulfanylfuran_899_95.5	24.78_3-methyl-3-phenylazetidine_883_48	24.97_5-propyl-4,5-dihydro-1H-pyrazole_827_71_ALK
2019-10-10_POOLEDSAMPLE1_ALKALI	Alkali_11	NA	28989440	9973760	NA	NA	NA	12474368	4662272	NA	NA	NA	NA	244596736	NA	NA	NA	NA	NA	NA	NA	NA	1928384	NA	NA	244613120	NA	175751168	54996992	NA	NA	NA	NA	NA	63807488	NA	101449728	NA	NA	NA	NA	90705920	NA	NA	NA	NA	NA	NA	NA
2019-10-11_POOLEDSAMPLE2A_ALKALI	Alkali_11	NA	47144960	12108800	NA	NA	NA	17582080	NA	NA	NA	NA	NA	104239104	NA	NA	NA	NA	NA	NA	NA	7401984	NA	NA	NA	398573568	NA	253411328	59498496	NA	NA	NA	NA	NA	59510784	NA	43085824	NA	NA	NA	NA	31950848	NA	6786560	NA	NA	NA	NA	NA
2019-10-13_POOLEDSAMPLE3A_ALKALI	Alkali_11	NA	35721216	NA	NA	NA	NA	13404160	3286784	NA	NA	NA	NA	105795584	NA	NA	NA	NA	NA	NA	NA	NA	NA	NA	NA	349274112	NA	239960064	53231616	NA	NA	1994880	NA	NA	49201152	NA	50163712	NA	NA	NA	NA	232095744	NA	NA	NA	NA	NA	NA	NA
2019-10-14_POOLEDSAMPLE4A_ALKALI	Alkali_11	NA	33714176	NA	2444800	NA	NA	14415872	3735040	NA	NA	NA	NA	71368704	NA	3354880	NA	NA	NA	NA	NA	7392512	NA	NA	NA	332529664	NA	224624640	59588608	NA	NA	NA	NA	NA	51539968	NA	31723520	NA	NA	NA	NA	117288960	NA	NA	NA	NA	NA	NA	NA
2019-10-15_POOLEDSAMPLE5A_ALKALI	Alkali_11	NA	NA	5369600	1960832	NA	NA	11154432	3026688	NA	NA	NA	NA	66076672	NA	NA	NA	NA	NA	NA	NA	NA	NA	NA	NA	279953408	NA	195182592	51752960	NA	NA	NA	NA	NA	45776896	NA	37212160	NA	NA	NA	NA	237879296	NA	NA	NA	NA	NA	NA	NA
2019-10-16_POOLEDSAMPLE6A_ALKALI	Alkali_11	NA	18569216	NA	NA	NA	NA	8852480	NA	NA	NA	NA	NA	57978880	NA	NA	NA	NA	NA	NA	NA	NA	NA	6138112	NA	254279680	NA	192905216	46215168	NA	NA	NA	NA	NA	41635840	NA	38928384	NA	NA	NA	NA	114724864	NA	NA	NA	NA	NA	NA	NA
2019-10-17_POOLEDSAMPLE7_ALKALI	Alkali_11	NA	19801088	NA	1986048	NA	NA	9819136	NA	NA	NA	NA	NA	109617152	NA	4865792	NA	NA	NA	NA	NA	NA	NA	NA	NA	296730624	NA	188317696	47173632	NA	NA	NA	NA	NA	41213952	NA	54562816	NA	NA	NA	NA	164282368	NA	NA	NA	NA	NA	NA	NA
2019-10-20_POOLEDSAMPLE8_4_ALKALI	Alkali_11	NA	20686848	NA	NA	NA	NA	10277888	NA	NA	NA	33412096	NA	110100480	NA	NA	NA	NA	NA	NA	NA	NA	NA	NA	NA	266567680	NA	188940288	50098176	NA	NA	NA	NA	NA	42594304	NA	50888704	NA	NA	NA	NA	173375488	NA	NA	NA	NA	NA	NA	NA
2019-10-21_POOLEDSAMPLE8_4	Alkali_11	NA	22090752	NA	NA	NA	NA	9415680	NA	NA	NA	13454336	NA	61739008	NA	2404608	NA	NA	NA	NA	NA	NA	NA	NA	NA	270680064	NA	193839104	45678592	NA	NA	NA	NA	NA	36569088	NA	NA	NA	NA	NA	NA	71127040	NA	NA	NA	NA	NA	NA	NA
2019-10-22_POOLEDSAMPLE9_4	Alkali_11	NA	NA	5236992	1839552	NA	NA	9171968	3082496	NA	NA	NA	NA	59850752	NA	3665920	NA	NA	NA	NA	NA	NA	NA	NA	NA	247922688	NA	175423488	47079424	NA	NA	NA	NA	NA	37105664	NA	35250176	NA	NA	NA	NA	229818368	NA	NA	NA	NA	NA	NA	NA
2019-10-23_POOLEDSAMPLE10_4_ALKALI	Alkali_11	NA	NA	NA	1309120	NA	NA	6953472	2635264	NA	NA	NA	NA	39661568	NA	NA	NA	NA	NA	NA	NA	NA	NA	4746496	NA	202113024	NA	163921920	39305216	NA	NA	NA	NA	NA	35401728	NA	30852096	NA	NA	NA	NA	91521024	NA	NA	NA	NA	NA	NA	NA
[truncated: 78 more columns]
