# Supplementary material for: Optimisation of Urine Sample Preparation for Headspace-Solid Phase Microextraction Gas Chromatography-Mass Spectrometry: Altering Sample pH, Sulphuric Acid Concentration and Phase Ratio
Source: Metabolites. 2020 Nov 25;10(12):482. doi: 10.3390/metabo10120482 (PMC7760603; doi:10.3390/metabo10120482)
Supplement: Supplementary file 1 [file metabolites-10-00482-s001.zip › Supplementary Table S3.xlsx]

## Sheet: Final
Table S3: The full breakdown of classification of VOCs.
Name.in.Library	Name in Library	RT	IUPAC compound name	Problem with name	Match	Comment on Match below 800	% score	Comments	CAS-number	MeSH classification	MeSH classification + down one	MeSH 1	MeSH 2	MeSH 3	MeSH 4	MeSH Hydrocarbon	MeSH Heterocyclic compound	ChEBI Ontology 1	ChEBI Ontology 2	ChEBI Ontology 3	ChEBI Ontology 4	ChEBI Ontology 5	ChEBI Ontology 6	KEGG: Lipid (Note: KEGG gives only one new classification)					WIPO additions	Additional Notes / Other names = usually WIPO IPC	MeSH classification + ChEBI	MeSH classification + ChEBI + KEGG/Lipid + WIPO IPC	MeSH classification + ChEBI + WIPO IPC
X06.61_ethanol_951_97.1	06.61_ethanol_951_97.1	6.61	ethanol		951		97.1		64-17-5	Alcohol	Alcohol	Alcohols																			Alcohol	Alcohol	Alcohol
X07.31_propan.2.one_962_89	07.31_propan-2-one_962_89	7.31	propan-2-one		962		89		67-64-1	Ketone	Ketone	Ketones						Fatty Acid Derivative	Ketone Body											Acetone	Ketone	Ketone	Ketone
X10.26_3.methylfuran_939_51	10.26_3-methylfuran_939_51	10.26	3-methylfuran		939		51		930-27-8	Heterocyclic compound	Furan	Heterocyclic compound	Furan				Furan													Furan	Heterocyclic compound	Heterocyclic compound	Heterocyclic compound
X10.44_butan.2.one_936_93	10.44_butan-2-one_936_93	10.44	butan-2-one		936		93		78-93-3	Ketone	Ketone	Ketones	Butanones																		Ketone	Ketone	Ketone
X10.66_tert.butyl.2.2.2.trifluoroacetate_871_47_ALKALI	10.66_tert-butyl 2,2,2-trifluoroacetate_871_47_ALKALI	10.66	tert-butyl 2,2,2-trifluoroacetate		871		47	ALKALI	400-52-2	Unclassified	Unclassified							Unclassified											Therapeutic	A61P - SPECIFIC THERAPEUTIC ACTIVITY OF CHEMICAL COMPOUNDS OR MEDICINAL PREPARATIONS	Unclassified	Therapeutic	Therapeutic
X11.95_methanesulfonyl.chloride_823_90_ALK	11.95_methanesulfonyl chloride_823_90_ALK	11.95	methanesulfonyl chloride		823		90	ALK	124-63-0	Hydrocarbon	Alkane	Hydrocarbon	Alkane			Alkane															Hydrocarbon	Hydrocarbon	Hydrocarbon
X12.43_N.N.diethylethanamine_860_69_ALKALI	12.43_N,N-diethylethanamine_860_69_ALKALI	12.43	N,N-diethylethanamine		860		69	ALKALI	121-44-8	Amine	Amine	Amines	Ethylamines																		Amine	Amine	Amine
X12.47_acetic.acid_944_93	12.47_acetic acid_944_93	12.47	acetic acid		944		93		64-19-7	Carboxylic acid	Carboxylic acid	Carboxylic acid	Acyclic acid	Acetates																	Carboxylic acid	Carboxylic acid	Carboxylic acid
X13.82_pentan.2.one_951_87	13.82_pentan-2-one_951_87	13.82	pentan-2-one		951		87		107-87-9	Ketone	Ketone	Ketones	Pentanones																		Ketone	Ketone	Ketone
X14.02_pentanal_907_90	14.02_pentanal_907_90	14.02	pentanal		907		90		110-62-3	Aldehyde	Aldehyde	Aldehydes																			Aldehyde	Aldehyde	Aldehyde
X14.64_2.ethenylfuran_874_53	14.64_2-ethenylfuran_874_53	14.64	2-ethenylfuran		874		53		1487-18-9	Heterocyclic compound	Furan	Heterocyclic compound	Furan				Furan														Heterocyclic compound	Heterocyclic compound	Heterocyclic compound
X15.79_.methyldisulfanyl.methane_899_98	15.79_(methyldisulfanyl)methane_899_98	15.79	(methyldisulfanyl)methane		899		98		624-92-0	Sulphur compound	Sulphur compound	Sulphur compounds	Hydrogen sulfide	sulfides	disulfides																Sulphur compound	Sulphur compound	Sulphur compound
X15.82_phenyl.pentanoate_840_61_ALK	15.82_phenyl pentanoate_840_61_ALK	15.82	phenyl pentanoate		840		61	ALK	20115-23-5	Carboxylic acid	Carboxylic acid	Carboxylic acid	Acyclic acid	Valerates																	Carboxylic acid	Carboxylic acid	Carboxylic acid
X15.97_1.methylcyclohexa.1.4.diene_869_44	15.97_1-methylcyclohexa-1,4-diene_869_44	15.97	1-methylcyclohexa-1,4-diene		869		44		4313-57-9	Unclassified	Unclassified							Unclassified											Therapeutic	A61P - SPECIFIC THERAPEUTIC ACTIVITY OF CHEMICAL COMPOUNDS OR MEDICINAL PREPARATIONS	Unclassified	Therapeutic	Therapeutic
X16.36_toluene_850_48	16.36_toluene_850_48	16.36	toluene		850		48		108-88-3	Hydrocarbon	Benzene derivitive	Hydrocarbon	Cyclic Hydrocarbon	Benzene derivitive		Benzene derivitive															Hydrocarbon	Hydrocarbon	Hydrocarbon
X16.53_dihydroxy.dimethyl.silane_905_76_ALKALI	16.53_dihydroxy(dimethyl)silane_905_76_ALKALI	16.53	dihydroxy(dimethyl)silane		905		76	ALKALI	1066-42-8	Contaminant	Contaminant	Organosilicon compounds																			Contaminant	Contaminant	Contaminant
X16.64_2.fluoroacetamide_860_62_ALK	16.64_2-fluoroacetamide_860_62_ALK	16.64	2-fluoroacetamide		860		62	ALK	640-19-7	Carboxylic acid	Carboxylic acid	Carboxylic acid	Acyclic acid	Acetates	Fluoroacetates																Carboxylic acid	Carboxylic acid	Carboxylic acid
X16.93_2.2.4.4.6.6.hexamethyl.1.3.5.2.4.6.trioxatrisilinane_CONTAMINANT	16.93_2,2,4,4,6,6-hexamethyl-1,3,5,2,4,6-trioxatrisilinane_CONTAMINANT	16.93	2,2,4,4,6,6-hexamethyl-1,3,5,2,4,6-trioxatrisilinane		NA	silica based degradation	NA	CONTAMINANT	541-05-9	Contaminant	Contaminant	Polymers	Siloxanes																		Contaminant	Contaminant	Contaminant
X17.50_hexan.3.one_916_85_ALKALI	17.50_hexan-3-one_916_85_ALKALI	17.5	hexan-3-one		916		85	ALKALI	589-38-8	Ketone	Ketone	organochalcogen compound	organooxygen compound	carbonyl compound	ketone																Ketone	Ketone	Ketone
X17.54_3.methyl.4.nitrophenol_890_18_ALK	17.54_3-methyl-4-nitrophenol_890_18_ALK	17.54	3-methyl-4-nitrophenol		890		18	ALK	2581-34-2	Hydrocarbon	Benzene derivitive	Hydrocarbons, Aromatic	Benzene Derivatives	Phenols	Cresols	Benzene derivitive															Benzene derivative	Benzene derivative	Benzene derivative
X17.74_.E..hept.3.en.2.one_657_25_FD	17.74_(E)-hept-3-en-2-one_657_25_FD	17.74	(E)-hept-3-en-2-one		657	In other studies	25	FD	1119-44-4	Ketone	Ketone	Ketones																			Ketone	Ketone	Ketone
X18.06_2.methylpropanoic.acid_863_82	18.06_2-methylpropanoic acid_863_82	18.06	2-methylpropanoic acid		863		82		79-31-2	Carboxylic acid	Carboxylic acid	Carboxylic Acids	Acids, Acyclic	Butyrates	Isobutyrates																Carboxylic acid	Carboxylic acid	Carboxylic acid
X18.09_hexanal_960_90	18.09_hexanal_960_90	18.09	hexanal		960		90		66-25-1	Aldehyde	Aldehyde	Aldehydes																			Aldehyde	Aldehyde	Aldehyde
X18.14_4.methylpent.3.en.2.one_899_49	18.14_4-methylpent-3-en-2-one_899_49	18.14	4-methylpent-3-en-2-one		899		49		141-79-7	Ketone	Ketone	Ketones	Hexanones																		Ketone	Ketone	Ketone
X18.22_propane.1.2.diol_934_47_ALKALI	18.22_propane-1,2-diol_934_47_ALKALI	18.22	propane-1,2-diol		934		47	ALKALI	57-55-6	Therapeutic	Therapeutic	Therapeutics	Drug Therapy	Drug Delivery Systems	Pharmaceutical Vehicles			Organic Hydroxy Compound	Polyol	Diol	Glycol	Propanediol									Therapeutic	Therapeutic	Therapeutic
X18.47_benzyl.2.hydroxy.2.phenylacetate_830_55	18.47_benzyl 2-hydroxy-2-phenylacetate_830_55	18.47	benzyl 2-hydroxy-2-phenylacetate		830		55		890-98-2	Carboxylic acid	Carboxylic acid	Carboxylic Acids	Acids, Carbocyclic	Phenylacetates	Diphenylacetic Acids																Carboxylic acid	Carboxylic acid	Carboxylic acid
X19.24_N.N.dimethylformamide_936_93_FD	19.24_N,N-dimethylformamide_936_93_FD	19.24	N,N-dimethylformamide		936		93	FD	68-12-2	Carboxylic acid	Carboxylic acid	Carboxylic Acids	Acids, Acyclic	Formates	Formamides																Carboxylic acid	Carboxylic acid	Carboxylic acid
X19.27_2.prop.2.enylfuran_842_65	19.27_2-prop-2-enylfuran_842_65	19.27	2-prop-2-enylfuran		842		65		N/A	Unclassified	Unclassified							Unclassified											Therapeutic	A61P - SPECIFIC THERAPEUTIC ACTIVITY OF CHEMICAL COMPOUNDS OR MEDICINAL PREPARATIONS	Unclassified	Therapeutic	Therapeutic
X19.39_prop.2.enyl.2.methylbutanoate_827_47_ALK	19.39_prop-2-enyl 2-methylbutanoate_827_47_ALK	19.39	prop-2-enyl 2-methylbutanoate		827		47	ALK	93963-13-4	Unclassified	Unclassified							Unclassified											Plastic	B29 - WORKING OF PLASTICS; WORKING OF SUBSTANCES IN A PLASTIC STATE IN GENERAL	Unclassified	Plastic	Plastic
X19.40_3.3.dimethylpentane_924_49_ALK	19.40_3,3-dimethylpentane_924_49_ALK	19.4	3,3-dimethylpentane		924		49	ALK	562-49-2	Unclassified	Unclassified							Unclassified											Therapeutic	A61P - SPECIFIC THERAPEUTIC ACTIVITY OF CHEMICAL COMPOUNDS OR MEDICINAL PREPARATIONS	Unclassified	Therapeutic	Therapeutic
X19.40_ALK...	19.40_ALK???	19.4	ALK???		NA	good shape total ion count trace	NA		N/A	Unknown	Unknown																		Unknown		Unknown	Unknown	Unknown
X19.65_hexane.3.4.dione_863_82	19.65_hexane-3,4-dione_863_82	19.65	hexane-3,4-dione		863		82		4437-51-8	Unclassified	Unclassified							Ketone	Diketone												Ketone	Ketone	Ketone
X19.80_.E..hex.4.en.3.one_931_57	19.80_(E)-hex-4-en-3-one_931_57	19.8	(E)-hex-4-en-3-one		931		57		2497-21-4	Unclassified	Unclassified							Olefinic Compound													Hydrocarbon	Hydrocarbon	Hydrocarbon
X20.40_ethylbenzene_746_74.	20.40_ethylbenzene_746_74?	20.4	ethylbenzene		746	740-800	74?		100-41-4	Hydrocarbon	Benzene derivitive	Hydrocarbons, Aromatic	Benzene Derivatives			Benzene derivitive															Benzene derivative	Benzene derivative	Benzene derivative
X20.88_heptan.4.one_945_79	20.88_heptan-4-one_945_79	20.88	heptan-4-one		945		79		123-19-3	Ketone	Ketone	Ketones																			Ketone	Ketone	Ketone
X21.26_3.methylbutanoic.acid_808_87	21.26_3-methylbutanoic acid_808_87	21.26	3-methylbutanoic acid		808		87		503-74-2	Carboxylic acid	Carboxylic acid	Carboxylic Acids	Acids, Acyclic	Valerates	Pentanoic Acids																Carboxylic acid	Carboxylic acid	Carboxylic acid
X21.44_heptan.3.one_926_74_changed	21.44_heptan-3-one_926_74_changed	21.44	heptan-3-one		926		74	changed	106-35-4	Ketone	Ketone	Ketones	Hexanones																		Ketone	Ketone	Ketone
X21.71_heptan.2.one_925_87	21.71_heptan-2-one_925_87	21.71	heptan-2-one		925		87		110-43-0	Ketone	Ketone	Ketones																			Ketone	Ketone	Ketone
X22.03_Heptanal_775_58	22.03_Heptanal_775_58	22.03	Heptanal		775	740-800	58		111-71-7	Aldehyde	Aldehyde	Aldehydes																			Aldehyde	Aldehyde	Aldehyde
X22.14_3.4.dimethylthiophene_865_79	22.14_3,4-dimethylthiophene_865_79	22.14	3,4-dimethylthiophene		865		79		632-15-5	Sulphur compound	Sulphur compound	organosulfur heterocyclic compound	thiophenes																		Sulphur compound	Sulphur compound	Sulphur compound
X22.22_1..1H.pyrrol.2.yl.ethanone_941_76_ALK	22.22_1-(1H-pyrrol-2-yl)ethanone_941_76_ALK	22.22	1-(1H-pyrrol-2-yl)ethanone		941		76	ALK	1072-83-9	Heterocyclic compound	Azole	Heterocyclic Compounds, 1-Ring	Azoles	Pyrroles			Azole														Heterocyclic compound	Heterocyclic compound	Heterocyclic compound
X22.29_.3S..3.7.dimethylocta.1.6.diene_810_47	22.29_(3S)-3,7-dimethylocta-1,6-diene_810_47	22.29	(3S)-3,7-dimethylocta-1,6-diene		810		47		10281-55-7	Hydrocarbon	Terpene	Hydrocarbons	Terpenes	Monoterpenes		Terpene															Hydrocarbon	Hydrocarbon	Hydrocarbon
X22.43_2.4.5.trimethyl.1.3.oxazole_811_90	22.43_2,4,5-trimethyl-1,3-oxazole_811_90	22.43	2,4,5-trimethyl-1,3-oxazole		811		90		20662-84-4	Unclassified	Unclassified							Unclassified											Therapeutic	A61P - SPECIFIC THERAPEUTIC ACTIVITY OF CHEMICAL COMPOUNDS OR MEDICINAL PREPARATIONS	Unclassified	Therapeutic	Therapeutic
X22.61_.E..2.methylhept.2.enal_797_72	22.61_(E)-2-methylhept-2-enal_797_72	22.61	(E)-2-methylhept-2-enal		797	740-800	72		N/A	Unclassified	Unclassified							Unclassified											Cosmetic	A61Q - SPECIFIC USE OF COSMETICS OR SIMILAR TOILET PREPARATIONS	Unclassified	Cosmetic	Cosmetic
X22.68_2.methylheptan.4.one_912_62_ALK	22.68_2-methylheptan-4-one_912_62_ALK	22.68	2-methylheptan-4-one		912		62	ALK	626-33-5	Ketone	Ketone																				Ketone	Ketone	Ketone
X22.71_3..methyldisulfanyl.prop.1.ene_874_96	22.71_3-(methyldisulfanyl)prop-1-ene_874_96	22.71	3-(methyldisulfanyl)prop-1-ene		874		96		2179-58-0	Sulphur compound	Sulphur compound	Sulphur compounds	Hydrogen Sulfide	Sulfides	Disulfides																Sulphur compound	Sulphur compound	Sulphur compound
X22.81_cyclohexanone_944_77_ALKALI	22.81_cyclohexanone_944_77_ALKALI	22.81	cyclohexanone		944		77	ALKALI	108-94-1	Ketone	Ketone	Ketones	Cyclohexanones																		Ketone	Ketone	Ketone
X23.10_2.2.4.4.6.6.8.8.octamethyl.1.3.5.7.2.4.6.8.tetraoxatetrasilocane_CONTAMINANT_556.67.2	23.10_2,2,4,4,6,6,8,8-octamethyl-1,3,5,7,2,4,6,8-tetraoxatetrasilocane_CONTAMINANT_556-67-2	23.1	2,2,4,4,6,6,8,8-octamethyl-1,3,5,7,2,4,6,8-tetraoxatetrasilocane		NA	silica based degradation	NA	CONTAMINANT	556-67-2	Contaminant	Contaminant	Siloxanes																			Contaminant	Contaminant	Contaminant
X23.44_1..furan.2.yl.ethanone_855_61	23.44_1-(furan-2-yl)ethanone_855_61	23.44	1-(furan-2-yl)ethanone		855		61		1192-62-7	Heterocyclic compound	Furan	Heterocyclic Compounds, 1-Ring	Furans				Furan														Heterocyclic compound	Heterocyclic compound	Heterocyclic compound
X23.51_1..methyldisulfanyl.prop.1.ene_888_79	23.51_1-(methyldisulfanyl)prop-1-ene_888_79	23.51	1-(methyldisulfanyl)prop-1-ene		888		79		5905-47-5	Unclassified	Unclassified							Unclassified											Cosmetic	A61Q - SPECIFIC USE OF COSMETICS OR SIMILAR TOILET PREPARATIONS	Unclassified	Cosmetic	Cosmetic
X23.60_4.methylidene.1.propan.2.ylcyclohexene_843_9_HCL	23.60_4-methylidene-1-propan-2-ylcyclohexene_843_9_HCL	23.6	4-methylidene-1-propan-2-ylcyclohexene		843		9	HCL	99-84-3	Hydrocarbon	Terpene	Hydrocarbons	Terpenes			Terpene															Hydrocarbon	Hydrocarbon	Hydrocarbon
X23.69_3.4.dimethylhexan.2.one_818_52	23.69_3,4-dimethylhexan-2-one_818_52	23.69	3,4-dimethylhexan-2-one		818		52		19550-10-8	Unclassified	Unclassified							Unclassified											Cosmetic	A61Q - SPECIFIC USE OF COSMETICS OR SIMILAR TOILET PREPARATIONS	Unclassified	Cosmetic	Cosmetic
X23.85_2.ethenyl.2.6.6.trimethyloxane_821_88	23.85_2-ethenyl-2,6,6-trimethyloxane_821_88	23.85	2-ethenyl-2,6,6-trimethyloxane		821		88		7392-19-0	Unclassified	Unclassified							Heteroorganic Entity	Organic Heterocyclic Compound	Organic Heteromonocyclic Compound	Oxanes									Use ChemEBI	Heterocyclic compound	Heterocyclic compound	Heterocyclic compound
X23.90_propane.2.sulfonyl.chloride_863_50	23.90_propane-2-sulfonyl chloride_863_50	23.9	propane-2-sulfonyl chloride		863		50		10147-37-2	Sulphur compound	Sulphur compound	Sulphur compounds	Sulfur Acids	Sulfinic Acids																	Sulphur compound	Sulphur compound	Sulphur compound
X23.91_Oxime...methoxy.phenyl._823_85.4_ALK	23.91_Oxime-, methoxy-phenyl-_823_85.4_ALK	23.91	Oxime-, methoxy-phenyl-		823		85.4	ALK	N/A	Unclassified	Unclassified							Unclassified											Unclassified	NOT IN PUBCHEM	Unclassified	Unclassified	Unclassified
X23.93_6.methylheptan.3.one_839_81	23.93_6-methylheptan-3-one_839_81	23.93	6-methylheptan-3-one		839		81		624-42-0	Unclassified	Unclassified							Unclassified											Unclassified	LIPID MAPS Classification: Fatty Acyls [FA]	Unclassified	Lipid	Unclassified
X23.99_S.propyl.propanethioate_830_74	23.99_S-propyl propanethioate_830_74	23.99	S-propyl propanethioate		830		74		2432-43-1	Unclassified	Unclassified							Unclassified											Therapeutic	A61P - SPECIFIC THERAPEUTIC ACTIVITY OF CHEMICAL COMPOUNDS OR MEDICINAL PREPARATIONS	Unclassified	Therapeutic	Therapeutic
X24.03_..dimethyl..3.silanyl.oxy.dimethylsilyl.oxy.dimethylsilicon_574_11	24.03_[(dimethyl-?3-silanyl)oxy-dimethylsilyl]oxy-dimethylsilicon_574_11	24.03	[(dimethyl-?3-silanyl)oxy-dimethylsilyl]oxy-dimethylsilicon		574	silica based degradation	11			Contaminant	Contaminant																				Contaminant	Contaminant	Contaminant
X24.04_2.nitrobenzene.1.4.dicarboxamide_886_62	24.04_2-nitrobenzene-1,4-dicarboxamide_886_62	24.04	2-nitrobenzene-1,4-dicarboxamide		886		62		N/A	Unclassified	Unclassified							Unclassified											Carboxylic acid	C07C255/00 - Carboxylic acid nitriles	Unclassified	Carboxylic acid	Carboxylic acid
X24.07_4.methyl.1.propan.2.ylcyclohexene_919_38_HCL	24.07_4-methyl-1-propan-2-ylcyclohexene_919_38_HCL	24.07	4-methyl-1-propan-2-ylcyclohexene		919		38	HCL	500-00-5	Unclassified	Unclassified							Terpene													Hydrocarbon	Hydrocarbon	Hydrocarbon
X24.11_6.methylheptan.2.one_860_69_ALK	24.11_6-methylheptan-2-one_860_69_ALK	24.11	6-methylheptan-2-one		860		69	ALK	928-68-7	Ketone	Ketone	Ketones																			Ketone	Ketone	Ketone
X24.30_trimethoxy.methyl.silane_897_32	24.30_trimethoxy(methyl)silane_897_32	24.3	trimethoxy(methyl)silane		897		32		1185-55-3	Contaminant	Contaminant	Organosilicon Compounds	Silanes																		Contaminant	Contaminant	Contaminant
X24.49_2.pentylfuran_824_86	24.49_2-pentylfuran_824_86	24.49	2-pentylfuran		824		86		3777-69-3	Heterocyclic compound	Furan	Heterocyclic Compounds, 1-Ring	Furans				Furan														Heterocyclic compound	Heterocyclic compound	Heterocyclic compound
X24.67_2.methyl.5.methylsulfanylfuran_899_95.5	24.67_2-methyl-5-methylsulfanylfuran_899_95.5	24.67	2-methyl-5-methylsulfanylfuran		899		95.5		13678-59-6	Heterocyclic compound	Furan	organic heteromonocyclic compound	furans				Furan														Heterocyclic compound	Heterocyclic compound	Heterocyclic compound
X24.78_3.methyl.3.phenylazetidine_883_48	24.78_3-methyl-3-phenylazetidine_883_48	24.78	3-methyl-3-phenylazetidine		883		48		5961-33-1	Heterocyclic compound	Azetidine	organic heteromonocyclic compound	azetidines				Azetidine														Heterocyclic compound	Heterocyclic compound	Heterocyclic compound
X24.84_ethoxy.methyl.oxophosphanium_949_95	24.84_ethoxy-methyl-oxophosphanium_949_95	24.84	ethoxy-methyl-oxophosphanium		949		95		16391-07-4	Unclassified	Unclassified							Unclassified											Therapeutic	A61P - SPECIFIC THERAPEUTIC ACTIVITY OF CHEMICAL COMPOUNDS OR MEDICINAL PREPARATIONS	Unclassified	Therapeutic	Therapeutic
X24.97_5.propyl.4.5.dihydro.1H.pyrazole_827_71_ALK	24.97_5-propyl-4,5-dihydro-1H-pyrazole_827_71_ALK	24.97	5-propyl-4,5-dihydro-1H-pyrazole		827		71	ALK	75011-90-4	Unclassified	Unclassified							Unclassified											Unclassified		Unclassified	Unclassified	Unclassified
X25.06_.methyltrisulfanyl.methane_938_99	25.06_(methyltrisulfanyl)methane_938_99	25.06	(methyltrisulfanyl)methane		938		99		3658-80-8	Sulphur compound	Sulphur compound	Sulphur compounds	Hydrogen Sulfide	Sulfides																	Sulphur compound	Sulphur compound	Sulphur compound
X25.09_bis.prop.2.enyl..oxalate_871_68_ALKALI	25.09_bis(prop-2-enyl) oxalate_871_68_ALKALI	25.09	bis(prop-2-enyl) oxalate		871		68	ALKALI	615-99-6	Unclassified	Unclassified							Unclassified											Therapeutic	A61P - SPECIFIC THERAPEUTIC ACTIVITY OF CHEMICAL COMPOUNDS OR MEDICINAL PREPARATIONS	Unclassified	Therapeutic	Therapeutic
X25.10_.octan.3.one_844_30	25.10_?octan-3-one_844_30	25.1	?octan-3-one		844		30		106-68-3	Ketone	Ketone	Ketones																			Ketone	Ketone	Ketone
X25.19_1.2.3.trimethylbenzene_798_45	25.19_1,2,3-trimethylbenzene_798_45	25.19	1,2,3-trimethylbenzene		798	740-800	45		526-73-8	Hydrocarbon	Benzene derivitive	Hydrocarbons, Aromatic	Benzene Derivatives			Benzene derivitive															Benzene derivative	Benzene derivative	Benzene derivative
X25.21_1.pyrimidin.5.ylethanone_876_63_HCL	25.21_1-pyrimidin-5-ylethanone_876_63_HCL	25.21	1-pyrimidin-5-ylethanone		876		63	HCL	10325-70-9	Unclassified	Unclassified							Unclassified											Therapeutic	A61P - SPECIFIC THERAPEUTIC ACTIVITY OF CHEMICAL COMPOUNDS OR MEDICINAL PREPARATIONS	Unclassified	Therapeutic	Therapeutic
X25.31_4.hydroxybutanoic.acid_953_77_FD	25.31_4-hydroxybutanoic acid_953_77_FD	25.31	4-hydroxybutanoic acid		953		77	FD	591-81-1	Carboxylic acid	Carboxylic acid	Carboxylic Acids	Acids, Acyclic	Butyrates	Hydroxybutyrates																Carboxylic acid	Carboxylic acid	Carboxylic acid
X25.35_benzaldehyde_945_88	25.35_benzaldehyde_945_88	25.35	benzaldehyde		945		88		100-52-7	Aldehyde	Aldehyde	Aldehydes	Benzaldehydes																		Aldehyde	Aldehyde	Aldehyde
X25.39_Diisobutyl.cellosolve_882_54_ALK	25.39_Diisobutyl cellosolve_882_54_ALK	25.39	Diisobutyl cellosolve		882		54	ALK	N/A	Unclassified	Unclassified							Unclassified											Therapeutic	A61P - SPECIFIC THERAPEUTIC ACTIVITY OF CHEMICAL COMPOUNDS OR MEDICINAL PREPARATIONS	Unclassified	Therapeutic	Therapeutic
X25.51_2.1.benzoxazole_931_47	25.51_2,1-benzoxazole_931_47	25.51	2,1-benzoxazole		931		47		271-58-9	Heterocyclic compound	Azole	Heterocyclic Compounds, 1-Ring	Azoles	Isoxazoles			Azole														Heterocyclic compound	Heterocyclic compound	Heterocyclic compound
X25.53_4.7.7.trimethylbicyclo.4.1.0.hept.2.ene.....4.Carene._874_24	25.53_4,7,7-trimethylbicyclo[4.1.0]hept-2-ene((+)-4-Carene)_874_24	25.53	4,7,7-trimethylbicyclo[4.1.0]hept-2-ene((+)-4-Carene)		874		24		13837-63-3	Unclassified	Unclassified							Unclassified											Unclassified		Unclassified	Unclassified	Unclassified
X25.59_1.methyl.4.propan.2.yl.7.oxabicyclo.2.2.1.heptane_896_91	25.59_1-methyl-4-propan-2-yl-7-oxabicyclo[2.2.1]heptane_896_91	25.59	1-methyl-4-propan-2-yl-7-oxabicyclo[2.2.1]heptane		896		91		99765-52-3	Unclassified	Unclassified							Unclassified											Unclassified		Unclassified	Unclassified	Unclassified
X25.60_..2S..heptan.2.ol_830_36_ALKALI	25.60_ (2S)-heptan-2-ol_830_36_ALKALI	25.6	(2S)-heptan-2-ol		830		36	ALKALI	6033-23-4	Unclassified	Unclassified							Organic Hydroxy Compound	Alcohol	Fatty Alcohol										Use ChemEBI	Alcohol	Alcohol	Alcohol
X25.75_1.hydroperoxyhexane_807_39	25.75_1-hydroperoxyhexane_807_39	25.75	1-hydroperoxyhexane		807		39		4312-76-9	Unclassified	Unclassified							Unclassified											Therapeutic	A61P - SPECIFIC THERAPEUTIC ACTIVITY OF CHEMICAL COMPOUNDS OR MEDICINAL PREPARATIONS	Unclassified	Therapeutic	Therapeutic
X25.84_3.7.7.trimethylbicyclo.4.1.0.heptane_861_22_HCL	25.84_3,7,7-trimethylbicyclo[4.1.0]heptane_861_22_HCL	25.84	3,7,7-trimethylbicyclo[4.1.0]heptane		861		22	HCL	19898-58-9	Unclassified	Unclassified							Unclassified											Therapeutic	A61P - SPECIFIC THERAPEUTIC ACTIVITY OF CHEMICAL COMPOUNDS OR MEDICINAL PREPARATIONS	Unclassified	Therapeutic	Therapeutic
X25.92_3.methyl.2.5.dihydrothiophene.1.1.dioxide_917_48	25.92_3-methyl-2,5-dihydrothiophene 1,1-dioxide_917_48	25.92	3-methyl-2,5-dihydrothiophene 1,1-dioxide		917		48		1193-10-8	Unclassified	Unclassified							Heteroorganic Entity	Organic Heterocyclic Compound	Organosulfur Heterocyclic Compound										Use ChemEBI	Heterocyclic compound	Heterocyclic compound	Heterocyclic compound
X26.01_1.methyl.4.propan.2.ylbenzene..p.Cimene._942_23.7	26.01_1-methyl-4-propan-2-ylbenzene (p-Cimene)_942_23.7	26.01	1-methyl-4-propan-2-ylbenzene (p-Cimene)		942		23.7		99-87-6	Hydrocarbon	Terpene	Hydrocarbons	Terpenes	Monoterpenes		Terpene															Hydrocarbon	Hydrocarbon	Hydrocarbon
X26.1_2..dithiocarboxy.methyl.amino.acetic.acid_805_97	26.1_2-[dithiocarboxy(methyl)amino]acetic acid_805_97	26.1	2-[dithiocarboxy(methyl)amino]acetic acid		805		97		40520-03-4	Carboxylic acid	Carboxylic acid	Carboxylic Acids	Acids, Acyclic	Carbamates	Thiocarbamates																Carboxylic acid	Carboxylic acid	Carboxylic acid
X26.17_3.3.6.trimethylhepta.1.5.dien.4.one_889_54	26.17_3,3,6-trimethylhepta-1,5-dien-4-one_889_54	26.17	3,3,6-trimethylhepta-1,5-dien-4-one		889		54		546-49-6	Hydrocarbon	Terpene	Hydrocarbons	Terpenes	Monoterpenes		Terpene															Hydrocarbon	Hydrocarbon	Hydrocarbon
X26.23_4.methylidene.1.propan.2.ylbicyclo.3.1.0.hexane_847_25	26.23_4-methylidene-1-propan-2-ylbicyclo[3.1.0]hexane_847_25	26.23	4-methylidene-1-propan-2-ylbicyclo[3.1.0]hexane		847		25		N/A	Unclassified	Unclassified							Unclassified											Unclassified		Unclassified	Unclassified	Unclassified
X26.25_...hexan.3.one_855_79	26.25_???hexan-3-one_855_79	26.25	???hexan-3-one		855		79		589-38-8	Ketone	Ketone	Ketone																			Ketone	Ketone	Ketone
X26.44_1.3.3.trimethyl.2.oxabicyclo.2.2.2.octane.Eucalyptol._802_67	26.44_1,3,3-trimethyl-2-oxabicyclo[2.2.2]octane(Eucalyptol)_802_67	26.44	1,3,3-trimethyl-2-oxabicyclo[2.2.2]octane(Eucalyptol)		802		67		470-82-6	Cosmetic	Cosmetic	Household products	Cosmetics	Mouthwash																	Cosmetic	Cosmetic	Cosmetic
X26.44_cumene_833_50	26.44_cumene_833_50	26.44	cumene		833		50		98-82-8	Hydrocarbon	Benzene derivitive	Hydrocarbons, Aromatic	Benzene Derivatives			Benzene derivitive															Benzene derivative	Benzene derivative	Benzene derivative
X26.61_5...E..but.2.en.2.yl..2.2.dimethyloxolane_916_92	26.61_5-[(E)-but-2-en-2-yl]-2,2-dimethyloxolane_916_92	26.61	5-[(E)-but-2-en-2-yl]-2,2-dimethyloxolane		916		92		56058-69-6	Unclassified	Unclassified							Unclassified											Lipid	C11 - ANIMAL OR VEGETABLE OILS, FATS, FATTY SUBSTANCES OR WAXES; FATTY ACIDS THEREF...	Unclassified	Lipid	Lipid
X26.64_.1S.5R..1.5.dimethyl.6.8.dioxabicyclo.3.2.1.octane_537_55_FD	26.64_(1S,5R)-1,5-dimethyl-6,8-dioxabicyclo[3.2.1]octane_537_55_FD	26.64	(1S,5R)-1,5-dimethyl-6,8-dioxabicyclo[3.2.1]octane		537	In other studies	55	FD	28401-39-0	Heterocyclic compound	Heterocyclic compound	Chemicals And Drugs Category	Heterocyclic Compounds	Heterocyclic Compounds, Bridged-Ring	Bridged Bicyclo Compounds, Heterocyclic		Heterocyclic compound														Heterocyclic compound	Heterocyclic compound	Heterocyclic compound
X26.89_1.methyl.4.propan.2.ylcyclohexa.1.4.diene_942_31	26.89_1-methyl-4-propan-2-ylcyclohexa-1,4-diene_942_31	26.89	1-methyl-4-propan-2-ylcyclohexa-1,4-diene		942		31		99-85-4	Hydrocarbon	Terpene	Hydrocarbons	Terpenes	Monoterpenes		Terpene															Hydrocarbon	Hydrocarbon	Hydrocarbon
X26.93_2.ethylhexan.1.ol_881_32_ALKALI	26.93_2-ethylhexan-1-ol_881_32_ALKALI	26.93	2-ethylhexan-1-ol		881		32	ALKALI	104-76-7	Alcohol	Alcohol	Alcohols	Fatty Alcohols	Hexanols																	Alcohol	Alcohol	Alcohol
X27.28_1H.pyrrole.2.carbaldehyde_775_82.	27.28_1H-pyrrole-2-carbaldehyde_775_82?	27.28	1H-pyrrole-2-carbaldehyde		775	740-800	82?		1003-29-8	Heterocyclic compound	Azole	Heterocyclic Compounds, 1-Ring	Azoles	Pyrroles			Azole														Heterocyclic compound	Heterocyclic compound	Heterocyclic compound
X27.36_4.methyl.1.prop.1.en.2.ylcyclohexene_899_45	27.36_4-methyl-1-prop-1-en-2-ylcyclohexene_899_45	27.36	4-methyl-1-prop-1-en-2-ylcyclohexene		899		45		586-67-4	Unclassified	Unclassified							Unclassified											Sulphur compound	C04B28/36 - containing sulfur, sulfides or selenium	Unclassified	Sulphur compound	Sulphur compound
X27.38_2.2.6.trimethylcyclohexan.1.one_832_94	27.38_2,2,6-trimethylcyclohexan-1-one_832_94	27.38	2,2,6-trimethylcyclohexan-1-one		832		94		2408-37-9	Unclassified	Unclassified							Unclassified											Therapeutic	A61P - SPECIFIC THERAPEUTIC ACTIVITY OF CHEMICAL COMPOUNDS OR MEDICINAL PREPARATIONS	Unclassified	Therapeutic	Therapeutic
X27.57_4.methylpent.3.enoic.acid_815_80	27.57_4-methylpent-3-enoic acid_815_80	27.57	4-methylpent-3-enoic acid		815		80		504-85-8	Unclassified	Unclassified							Lipid	Fatty Acid	Branched-Chain Fatty Acid	Methyl-Branched Fatty Acid										Lipid	Lipid	Lipid
X27.76_phenol_950_68	27.76_phenol_950_68	27.76	phenol		950		68		108-95-2	Hydrocarbon	Benzene derivitive	Hydrocarbons, Aromatic	Benzene Derivatives	Phenols		Benzene derivitive															Benzene derivative	Benzene derivative	Benzene derivative
X27.80_N..furan.3.yl.acetamide_824_87_ALKALI	27.80_N-(furan-3-yl)acetamide_824_87_ALKALI	27.8	N-(furan-3-yl)acetamide		824		87	ALKALI	59445-85-1	Unclassified	Unclassified							Unclassified											Therapeutic	A61P - SPECIFIC THERAPEUTIC ACTIVITY OF CHEMICAL COMPOUNDS OR MEDICINAL PREPARATIONS	Unclassified	Therapeutic	Therapeutic
X27.92_ALK...	27.92_ALK???	27.92	ALK???		NA	good shape total ion count trace	NA		N/A	Unknown	Unknown																		Unknown		Unknown	Unknown	Unknown
X28.09_3.methyl.6.propan.2.ylidenecyclohexene_911_27.or.1.methyl.4.propan.2.ylidenecyclohexene_940_15.5_HCL	28.09_3-methyl-6-propan-2-ylidenecyclohexene_911_27-or-1-methyl-4-propan-2-ylidenecyclohexene_940_15.5_HCL	28.09	3-methyl-6-propan-2-ylidenecyclohexene-or-1-methyl-4-propan-2-ylidenecyclohexene		911		27	HCl, Isoterpinolene or Terpinolene (586-62-9)	586-63-0	Hydrocarbon	Terpene	Hydrocarbons	Terpenes			Terpene															Hydrocarbon	Hydrocarbon	Hydrocarbon
X28.11_2.6.dimethyloct.7.en.2.ol_876_52	28.11_2,6-dimethyloct-7-en-2-ol_876_52	28.11	2,6-dimethyloct-7-en-2-ol		876		52		18479-58-8	Alcohol	Alcohol	Alcohols	Fatty Alcohols	Octanols																	Alcohol	Alcohol	Alcohol
X28.25_1.2.4.5.tetrazine_880_74	28.25_1,2,4,5-tetrazine_880_74	28.25	1,2,4,5-tetrazine		880		74		290-96-0	Heterocyclic compound	Tetrazine	Organic Heterocyclic Compound	Organonitrogen Heterocyclic Compound	Tetrazine			Tetrazine														Heterocyclic compound	Heterocyclic compound	Heterocyclic compound
X28.34_cis.Linaloloxide_851_50	28.34_cis-Linaloloxide_851_50	28.34	cis-Linaloloxide		851		50		N/A	Unclassified	Unclassified							Unclassified											Therapeutic	A61P - SPECIFIC THERAPEUTIC ACTIVITY OF CHEMICAL COMPOUNDS OR MEDICINAL PREPARATIONS	Unclassified	Therapeutic	Therapeutic
X28.37_5..3.3.dimethyloxiran.2.yl..3.methylpent.1.en.3.ol_853_30	28.37_5-(3,3-dimethyloxiran-2-yl)-3-methylpent-1-en-3-ol_853_30	28.37	5-(3,3-dimethyloxiran-2-yl)-3-methylpent-1-en-3-ol		853		30		N/A	Unclassified	Unclassified							Unclassified											Therapeutic	A61P - SPECIFIC THERAPEUTIC ACTIVITY OF CHEMICAL COMPOUNDS OR MEDICINAL PREPARATIONS	Unclassified	Therapeutic	Therapeutic
X28.51_2.4.bis.trimethylsilyloxy.benzaldehyde_808_27_ALKALI	28.51_2,4-bis(trimethylsilyloxy)benzaldehyde_808_27_ALKALI	28.51	2,4-bis(trimethylsilyloxy)benzaldehyde		808		27	ALKALI	33617-38-8	Contaminant	Contaminant																				Contaminant	Contaminant	Contaminant
X28.51_2.Hydroxymandelic.acid..ethyl.ester..di.TMS_CONTAMINANT	28.51_2-Hydroxymandelic acid, ethyl ester, di-TMS_CONTAMINANT	28.51	2-Hydroxymandelic acid, ethyl ester, di-TMS		NA	silica based degradation	NA	CONTAMINANT	N/A	Contaminant	Contaminant																				Contaminant	Contaminant	Contaminant
X28.53_tetramethylsilane_887_61	28.53_tetramethylsilane_887_61	28.53	tetramethylsilane		887		61		75-76-3	Contaminant	Contaminant	Organosilicon Compounds	Trimethylsilyl Compounds																		Contaminant	Contaminant	Contaminant
X28.55_1.methyl.4.prop.1.en.2.ylbenzene.or.1.methyl.2.prop.1.en.2.ylbenzene._920_23	28.55_1-methyl-4-prop-1-en-2-ylbenzene-or-1-methyl-2-prop-1-en-2-ylbenzene _920_23	28.55	1-methyl-4-prop-1-en-2-ylbenzene-or-1-methyl-2-prop-1-en-2-ylbenzene		920		23	1-methyl-2-prop-1-en-2-ylbenzene CAS-NO = 7399-49-7 #A61P - SPECIFIC THERAPEUTIC ACTIVITY OF CHEMICAL COMPOUNDS OR MEDICINAL PREPARATIONS	1195-32-0	Hydrocarbon	Benzene derivitive	Hydrocarbons	Hydrocarbons, Cyclic	Hydrocarbons, Aromatic	Benzene Derivatives	Benzene derivitive		Cyclic Hydrocarbon	Monocyclic Hydrocarbon					Benzylidene Compounds	Styrenes					Hydrocarbon	Benzene derivative	Benzene derivative	Benzene derivative
X28.85_3.7.dimethyloctan.3.ol.or.3.methylpentan.3.ol	28.85_3,7-dimethyloctan-3-ol-or-3-methylpentan-3-ol	28.85	3,7-dimethyloctan-3-ol-or-3-methylpentan-3-ol		NA		NA	3-methylpentan-3-ol, CAS No # 77-74-7, Lipid Classification, Fatty Acyls [FA]	78-69-3	Alcohol	Alcohol	Alcohols	Fatty Alcohols	Octanols				Alcohol	Aliphatic Alcohol	Alkyl Alcohol											Alcohol	Alcohol	Alcohol
X28.87_nonan.2.one_874_59_ALK_or_5.methylhexan.2.one	28.87_nonan-2-one_874_59_ALK_or_5-methylhexan-2-one	28.87	nonan-2-one or 5-methylhexan-2-one		874		59	ALK, 5MeHex2one = 110-12-3, classification the same	821-55-6	Ketone	Ketone	Ketones						Organooxygen Compound	Carbonyl Compound	Ketone	Methyl Ketone										Ketone	Ketone	Ketone
X28.92_2..5.ethenyl.5.methyloxolan.2.yl.propan.2.ol_834_30	28.92_2-(5-ethenyl-5-methyloxolan-2-yl)propan-2-ol_834_30	28.92	2-(5-ethenyl-5-methyloxolan-2-yl)propan-2-ol		834		30		60047-17-8	Unclassified	Unclassified							Organic Heterocyclic Compound	Organic Heteromonocyclic Compound	Oxolanes											Heterocyclic compound	Heterocyclic compound	Heterocyclic compound
X29.16_.E..non.3.en.2.one_813_24_ALKALI	29.16_(E)-non-3-en-2-one_813_24_ALKALI	29.16	(E)-non-3-en-2-one		813		24	ALKALI	14309-57-0	Ketone	Ketone																				Ketone	Ketone	Ketone
X29.22_nonanal_890_66	29.22_nonanal_890_66	29.22	nonanal		890		66		124-19-6	Aldehyde	Aldehyde	Aldehydes																			Aldehyde	Aldehyde	Aldehyde
X29.24_3.5.dimethyloctan.2.one_859_41	29.24_3,5-dimethyloctan-2-one_859_41	29.24	3,5-dimethyloctan-2-one		859		41		19781-14-7	Unclassified	Unclassified							Unclassified											Therapeutic	A61P - SPECIFIC THERAPEUTIC ACTIVITY OF CHEMICAL COMPOUNDS OR MEDICINAL PREPARATIONS	Unclassified	Therapeutic	Therapeutic
X29.28_2.2.4.4.6.6.hexamethyl.1.3.5.2.4.6.trioxatrisilinane_866_67_ALK	29.28_2,2,4,4,6,6-hexamethyl-1,3,5,2,4,6-trioxatrisilinane_866_67_ALK	29.28	2,2,4,4,6,6-hexamethyl-1,3,5,2,4,6-trioxatrisilinane		866		67	ALK	541-05-9	Contaminant	Contaminant	Polymers	Siloxanes																		Contaminant	Contaminant	Contaminant
X29.40_.3H..Furanone..5.ethenyldihydro.5.methyl._843_68	29.40_(3H)-Furanone, 5-ethenyldihydro-5-methyl-_843_68	29.4	(3H)-Furanone, 5-ethenyldihydro-5-methyl-		843		68		1073-11-6	Unclassified	Unclassified							Unclassified											Therapeutic	A61P - SPECIFIC THERAPEUTIC ACTIVITY OF CHEMICAL COMPOUNDS OR MEDICINAL PREPARATIONS	Unclassified	Therapeutic	Therapeutic
X29.92_2.methoxyphenol_945_75	29.92_2-methoxyphenol_945_75	29.92	2-methoxyphenol		945		75		90-05-1	Hydrocarbon	Benzene derivitive	Hydrocarbons, Aromatic	Benzene Derivatives	Phenols	Catechols	Benzene derivitive															Benzene derivative	Benzene derivative	Benzene derivative
X30.10_2.4.dimethylpentane_855_61	30.10_2,4-dimethylpentane_855_61	30.1	2,4-dimethylpentane		855		61		108-08-7	Hydrocarbon	Alkane	Hydrocarbons, Acyclic	Alkanes	Pentanes		Alkane															Hydrocarbon	Hydrocarbon	Hydrocarbon
X30.23_2.propylpentanoic.acid_861_92	30.23_2-propylpentanoic acid_861_92	30.23	2-propylpentanoic acid		861		92		99-66-1	Carboxylic acid	Carboxylic acid	Carboxylic Acids	Acids, Acyclic	Valerates	Pentanoic Acids																Carboxylic acid	Carboxylic acid	Carboxylic acid
X30.48_2.ethylhexanoic.acid_821_87	30.48_2-ethylhexanoic acid_821_87	30.48	2-ethylhexanoic acid		821		87		149-57-5	Carboxylic acid	Carboxylic acid	Carboxylic Acids	Acids, Acyclic	Caproates																	Carboxylic acid	Carboxylic acid	Carboxylic acid
X30.61_4.methylphenol_962_50	30.61_4-methylphenol_962_50	30.61	4-methylphenol		962		50		109-99-9	Heterocyclic compound	Furan	Heterocyclic Compounds, 1-Ring	Furans				Furan														Heterocyclic compound	Heterocyclic compound	Heterocyclic compound
X30.72_2.phenylethyl.nonanoate_815_70	30.72_2-phenylethyl nonanoate_815_70	30.72	2-phenylethyl nonanoate		815		70		57943-67-6	Unclassified	Unclassified							Unclassified											Cosmetic	A61Q - SPECIFIC USE OF COSMETICS OR SIMILAR TOILET PREPARATIONS	Unclassified	Cosmetic	Cosmetic
X30.79_2.3.3.trimethylcyclobutan.1.one_816_40	30.79_2,3,3-trimethylcyclobutan-1-one_816_40	30.79	2,3,3-trimethylcyclobutan-1-one		816		40		N/A	Unclassified	Unclassified							Unclassified											Therapeutic	A61P - SPECIFIC THERAPEUTIC ACTIVITY OF CHEMICAL COMPOUNDS OR MEDICINAL PREPARATIONS	Unclassified	Therapeutic	Therapeutic
X30.94_1.methyl.4.prop.1.en.2.ylcyclohexa.1.3.diene_882_12_or_1.2.4.5.tetramethylbenzene_840_24	30.94_1-methyl-4-prop-1-en-2-ylcyclohexa-1,3-diene_882_12_or_1,2,4,5-tetramethylbenzene_840_24	30.94	1-methyl-4-prop-1-en-2-ylcyclohexa-1,3-diene or 1,2,4,5-tetramethylbenzene		882		12	Other CAS: 95-93-2 MeSH: Hydrocarbons, Cyclic; Hydrocarbons, Aromatic; Benzene Derivatives	18368-95-1	Unclassified	Unclassified							Hydrocarbon	Olefin	Cyclic Olefin	Monocyclic Olefin	Cycloalkadiene							Therapeutic	A61P - SPECIFIC THERAPEUTIC ACTIVITY OF CHEMICAL COMPOUNDS OR MEDICINAL PREPARATIONS	Hydrocarbon	Hydrocarbon	Hydrocarbon
X31.09_prop.2.enyl.propanedithioate_857_61	31.09_prop-2-enyl propanedithioate_857_61	31.09	prop-2-enyl propanedithioate		857		61		41830-43-7	Unclassified	Unclassified							Unclassified											Therapeutic	A61P - SPECIFIC THERAPEUTIC ACTIVITY OF CHEMICAL COMPOUNDS OR MEDICINAL PREPARATIONS	Unclassified	Therapeutic	Therapeutic
X31.12_.1R.2R.5R..2.methyl.5.propan.2.ylcyclohexan.1.ol_801_11.6_HCL	31.12_(1R,2R,5R)-2-methyl-5-propan-2-ylcyclohexan-1-ol_801_11.6_HCL	31.12	(1R,2R,5R)-2-methyl-5-propan-2-ylcyclohexan-1-ol		801		11.6	HCL	499-69-4	Unclassified	Unclassified							Unclassified											Therapeutic	A61P - SPECIFIC THERAPEUTIC ACTIVITY OF CHEMICAL COMPOUNDS OR MEDICINAL PREPARATIONS	Unclassified	Therapeutic	Therapeutic
X31.23_3.6.dimethyl.4.5.6.7.tetrahydro.1.benzofuran_827_78_ALKALI	31.23_3,6-dimethyl-4,5,6,7-tetrahydro-1-benzofuran_827_78_ALKALI	31.23	3,6-dimethyl-4,5,6,7-tetrahydro-1-benzofuran		827		78	ALKALI	494-90-6	Hydrocarbon	Terpene	Hydrocarbons	Terpenes	Monoterpenes		Terpene															Hydrocarbon	Hydrocarbon	Hydrocarbon
X31.23_decan.2.one_830_46_ALKALI	31.23_decan-2-one_830_46_ALKALI	31.23	decan-2-one		830		46	ALKALI	693-54-9	Ketone	Ketone																				Ketone	Ketone	Ketone
X31.31_5.ethyl.5.methyloxolan.2.one_894_69	31.31_5-ethyl-5-methyloxolan-2-one_894_69	31.31	5-ethyl-5-methyloxolan-2-one		894		69	gamma-Methyl-gamma-caprolactone	N/A	Unclassified	Unclassified							Unclassified											Therapeutic	A61P - SPECIFIC THERAPEUTIC ACTIVITY OF CHEMICAL COMPOUNDS OR MEDICINAL PREPARATIONS; C07C - ACYCLIC OR CARBOCYCLIC COMPOUNDS	Unclassified	Therapeutic	Therapeutic
X31.46_3.5.5.trimethylhexanoic.acid_812_82	31.46_3,5,5-trimethylhexanoic acid_812_82	31.46	3,5,5-trimethylhexanoic acid		812		82		3302-10-1	Unclassified	Unclassified							Unclassified											Lipid	Lipid Classification: Fatty Acyls [FA], Fatty Acids And Conjugates [FA01]; A61P - SPECIFIC THERAPEUTIC ACTIVITY OF CHEMICAL COMPOUNDS OR MEDICINAL PREPARATIONS	Unclassified	Lipid	Lipid
X31.83_.1R.2R.5R..5.methyl.2.propan.2.ylcyclohexan.1.ol_927_11	31.83_(1R,2R,5R)-5-methyl-2-propan-2-ylcyclohexan-1-ol_927_11	31.83	(1R,2R,5R)-5-methyl-2-propan-2-ylcyclohexan-1-ol		927		11		3623-52-7	Hydrocarbon	Terpene	Hydrocarbons	Terpenes	Monoterpenes		Terpene															Hydrocarbon	Hydrocarbon	Hydrocarbon
X31.88_1.methyl.4.propan.2.ylcyclohexan.1.ol_951_13	31.88_1-methyl-4-propan-2-ylcyclohexan-1-ol_951_13	31.88	1-methyl-4-propan-2-ylcyclohexan-1-ol		951		13		1321-90-0	Hydrocarbon	Terpene	Hydrocarbons	Terpenes	Monoterpenes		Terpene															Hydrocarbon	Hydrocarbon	Hydrocarbon
X32.14_5.methyl.2.propan.2.ylcyclohexan.1.ol.Menthol._965_16	32.14_5-methyl-2-propan-2-ylcyclohexan-1-ol(Menthol)_965_16	32.14	5-methyl-2-propan-2-ylcyclohexan-1-ol (Menthol)		965		16		1490-04-6	Alcohol	Alcohol	Alcohols	Fatty Alcohols	Hexanols	Cyclohexanols			Alcohols	Secondary Alcohol												Alcohol	Alcohol	Alcohol
X32.21_.1.4.Dimethylpent.2.enyl.benzene_781_47	32.21_(1,4-Dimethylpent-2-enyl)benzene_781_47	32.21	(1,4-Dimethylpent-2-enyl)benzene		781	740-800	47		N/A	Unclassified	Unclassified							Unclassified											Unclassified		Unclassified	Unclassified	Unclassified
X32.33_octanoic.acid_902_91	32.33_octanoic acid_902_91	32.33	octanoic acid		902		91		124-07-2	Carboxylic acid	Carboxylic acid	Carboxylic Acids	Acids, Acyclic	Caprylates																	Carboxylic acid	Carboxylic acid	Carboxylic acid
X32.48_2.6.dimethyloctan.2.ol_773_51.	32.48_2,6-dimethyloctan-2-ol_773_51?	32.48	2,6-dimethyloctan-2-ol		773	740-800	51?		18479-57-7	Alcohol	Alcohol	Alcohols	Fatty Alcohols	Octanols																	Alcohol	Alcohol	Alcohol
X32.62_2.4.dimethylaniline_834_51_ALK	32.62_2,4-dimethylaniline_834_51_ALK	32.62	2,4-dimethylaniline		834		51	ALK	95-68-1	Amine	Amine	Amines	Aniline Compounds																		Amine	Amine	Amine
X32.67_.Z..oct.2.enoic.acid_861_46	32.67_(Z)-oct-2-enoic acid_861_46	32.67	(Z)-oct-2-enoic acid		861		46		1470-50-4	Unclassified	Unclassified							Lipid	Carboxylic Acids	Acids, Acyclic	Formates	Formamides									Carboxylic acid	Carboxylic acid	Carboxylic acid
X32.86_N.phenylformamide_902_48	32.86_N-phenylformamide_902_48	32.86	N-phenylformamide		902		48		103-70-8	Carboxylic acid	Carboxylic acid																				Carboxylic acid	Carboxylic acid	Carboxylic acid
X33.07_dimethylphosphanylmethanol_824_58	33.07_dimethylphosphanylmethanol_824_58	33.07	dimethylphosphanylmethanol		824		58		33796-25-7	Unclassified	Unclassified							Unclassified											Carboxylic acid	C07C67/00 - Preparation of carboxylic acid esters	Unclassified	Carboxylic acid	Carboxylic acid
X33.22_2.methoxy.5.methylphenol_859_66	33.22_2-methoxy-5-methylphenol_859_66	33.22	2-methoxy-5-methylphenol		859		66		1195-09-1	Unclassified	Unclassified							Unclassified											Therapeutic	A61P - SPECIFIC THERAPEUTIC ACTIVITY OF CHEMICAL COMPOUNDS OR MEDICINAL PREPARATIONS	Unclassified	Therapeutic	Therapeutic
X33.25_1..2..furan.2.yl.cyclopropyl.ethanone_824_93_ALK	33.25_1-[2-(furan-2-yl)cyclopropyl]ethanone_824_93_ALK	33.25	1-[2-(furan-2-yl)cyclopropyl]ethanone		824		93	ALK	N/A	Unclassified	Unclassified							Unclassified											Unclassified		Unclassified	Unclassified	Unclassified
X33.36_2.chloro.4.fluorobenzonitrile_821_48_ALK	33.36_2-chloro-4-fluorobenzonitrile_821_48_ALK	33.36	2-chloro-4-fluorobenzonitrile		821		48	ALK	60702-69-4	Unclassified	Unclassified							Unclassified											Therapeutic	A61P - SPECIFIC THERAPEUTIC ACTIVITY OF CHEMICAL COMPOUNDS OR MEDICINAL PREPARATIONS	Unclassified	Therapeutic	Therapeutic
X33.39_1..2.3.dimethylphenyl.ethanone_855_24_HCL	33.39_1-(2,3-dimethylphenyl)ethanone_855_24_HCL	33.39	1-(2,3-dimethylphenyl)ethanone		855		24	HCL	2142-71-4	Unclassified	Unclassified							Unclassified											Therapeutic	A61P - SPECIFIC THERAPEUTIC ACTIVITY OF CHEMICAL COMPOUNDS OR MEDICINAL PREPARATIONS	Unclassified	Therapeutic	Therapeutic
X33.47_6.6.dimethylbicyclo.3.1.1.hept.2.ene.2.carbaldehyde_881_65	33.47_6,6-dimethylbicyclo[3.1.1]hept-2-ene-2-carbaldehyde_881_65	33.47	6,6-dimethylbicyclo[3.1.1]hept-2-ene-2-carbaldehyde		881		65		N/A	Unclassified	Unclassified							Unclassified											Unclassified		Unclassified	Unclassified	Unclassified
X33.844.tert.Octylphenol..TMS.derivative_806_50_ALKALI	33.844-tert-Octylphenol, TMS derivative_806_50_ALKALI	33.84	4-tert-Octylphenol, TMS derivative	4-(2,4,4-trimethylpentan-2-yl)phenol; 140-66-9Organic Chemicals; Hydrocarbons; Hydrocarbons, Cyclic; Hydrocarbons, Aromatic; Benzene Derivatives; Phenols	806		50	ALKALI	N/A	Contaminant	Contaminant																				Contaminant	Contaminant	Contaminant
X33.87_tetramethylsilane_801_49	33.87_tetramethylsilane_801_49	33.87	tetramethylsilane		801		49		75-76-3	Contaminant	Contaminant	Organosilicon Compounds	Trimethylsilyl Compounds																		Contaminant	Contaminant	Contaminant
X33.89_2..1..4.bromophenyl..1.phenylethoxy..N.N.dimethylethanamine_901_60	33.89_2-[1-(4-bromophenyl)-1-phenylethoxy]-N,N-dimethylethanamine_901_60	33.89	2-[1-(4-bromophenyl)-1-phenylethoxy]-N,N-dimethylethanamine		901		60		3565-72-8	Amine	Amine	Amines	Ethylamines																		Amine	Amine	Amine
X34.30_hexanoyl.hexanoate_825_42	34.30_hexanoyl hexanoate_825_42	34.3	hexanoyl hexanoate		825		42		2051-49-2	Unclassified	Unclassified							Unclassified											Therapeutic	A61P - SPECIFIC THERAPEUTIC ACTIVITY OF CHEMICAL COMPOUNDS OR MEDICINAL PREPARATIONS	Unclassified	Therapeutic	Therapeutic
X34.49_.5R..5.methyl.2.propan.2.ylidenecyclohexan.1.one..Pulegone._849_41	34.49_(5R)-5-methyl-2-propan-2-ylidenecyclohexan-1-one-(Pulegone)_849_41	34.49	(5R)-5-methyl-2-propan-2-ylidenecyclohexan-1-one-(Pulegone)		849		41			Hydrocarbon	Terpene	Hydrocarbons	Terpenes	Monoterpenes		Terpene		Unclassified													Hydrocarbon	Hydrocarbon	Hydrocarbon
X34.49_3.7.dihydropurine.2.6.dione_.Xanthine._829_69	34.49_3,7-dihydropurine-2,6-dione_(Xanthine)_829_69	34.49	3,7-dihydropurine-2,6-dione (Xanthine)		829		69	Xanthine: A purine base found in most body tissues and fluids, certain plants, and some urinary calculi. It is an intermediate in the degradation of adenosine monophosphate to uric acid, being formed by oxidation of hypoxanthine. The methylated xanthine compounds caffeine, theobromine, and theophylline and their derivatives are used in medicine for their bronchodilator effects. (Dorland, 28th ed)	69-89-6	Heterocyclic compound	Alkaloid	Heterocyclic Compounds	Alkaloids	Xanthines			Alkaloid	Organic Heterocyclic Compound	Heteroarene	Imidazopyrimidine	Purines	Oxopurine	Xanthine								Heterocyclic compound	Heterocyclic compound	Heterocyclic compound
X34.50_octyl.formate_874_18_ALKALI	34.50_octyl formate_874_18_ALKALI	34.5	octyl formate		874		18	ALKALI	112-32-3	Unclassified	Unclassified							Organochalcogen Compound	Organooxygen Compound	Carbonyl Compound	Carboxylic Ester	Formate Ester									Carboxylic acid	Carboxylic acid	Carboxylic acid
X34.77_2.methyl.5.prop.1.en.2.ylcyclohex.2.en.1.one.CARVONE._784_74	34.77_2-methyl-5-prop-1-en-2-ylcyclohex-2-en-1-one(CARVONE)_784_74	34.77	2-methyl-5-prop-1-en-2-ylcyclohex-2-en-1-one(CARVONE)		784	740-800	74			Hydrocarbon	Terpene	Hydrocarbons	Terpenes	Monoterpenes		Terpene		Unclassified													Hydrocarbon	Hydrocarbon	Hydrocarbon
X34.94_1.1.4a.trimethyl.4.5.6.7.tetrahydro.3H.naphthalen.2.one_792_812.	34.94_1,1,4a-trimethyl-4,5,6,7-tetrahydro-3H-naphthalen-2-one_792_812?	34.94	1,1,4a-trimethyl-4,5,6,7-tetrahydro-3H-naphthalen-2-one		792	740-800	812?		N/A	Unclassified	Unclassified							Unclassified											Unclassified		Unclassified	Unclassified	Unclassified
X35.04_4.methyloxan.2.one_750_26	35.04_4-methyloxan-2-one_750_26	35.04	4-methyloxan-2-one		750	740-800	26		1121-84-2	Unclassified	Unclassified							Unclassified											Therapeutic	A61P - SPECIFIC THERAPEUTIC ACTIVITY OF CHEMICAL COMPOUNDS OR MEDICINAL PREPARATIONS	Unclassified	Therapeutic	Therapeutic
X35.08_1..heptyldisulfanyl.heptane_766_50.	35.08_1-(heptyldisulfanyl)heptane_766_50?	35.08	1-(heptyldisulfanyl)heptane		766	740-800	50?		10496-16-9	Unclassified	Unclassified							Unclassified											Therapeutic	A61P - SPECIFIC THERAPEUTIC ACTIVITY OF CHEMICAL COMPOUNDS OR MEDICINAL PREPARATIONS	Unclassified	Therapeutic	Therapeutic
X35.42_3.methyl.6.propan.2.ylcyclohex.2.en.1.one_900_76	35.42_3-methyl-6-propan-2-ylcyclohex-2-en-1-one_900_76	35.42	3-methyl-6-propan-2-ylcyclohex-2-en-1-one		900		76		89-81-6	Hydrocarbon	Terpene	Hydrocarbons	Terpenes	Monoterpenes		Terpene															Hydrocarbon	Hydrocarbon	Hydrocarbon
X35.71_3.phenyl.1.2.thiazol.4.ol_841_78	35.71_3-phenyl-1,2-thiazol-4-ol_841_78	35.71	3-phenyl-1,2-thiazol-4-ol		841		78		N/A	Unclassified	Unclassified							Unclassified											Heterocyclic compound	A01N43/00 - Biocides, pest repellants or attractants, or plant growth regulators containing heterocyclic compounds	Unclassified	Heterocyclic compound	Heterocyclic compound
X35.90_2.6.6.10.tetramethyl.1.oxaspiro.4.5.dec.9.ene_904_91_HCL	35.90_2,6,6,10-tetramethyl-1-oxaspiro[4.5]dec-9-ene_904_91_HCL	35.9	2,6,6,10-tetramethyl-1-oxaspiro[4.5]dec-9-ene		904		91	HCL	N/A	Unclassified	Unclassified							Unclassified											Heterocyclic compound	A61K - PREPARATIONS FOR MEDICAL, DENTAL, OR TOILET PURPOSES; C07D - HETEROCYCLIC COMPOUNDS	Unclassified	Heterocyclic compound	Heterocyclic compound
X35.91_N..furan.2.ylmethyl..N.methyl.1.phenylpropan.2.amine.Furfenorex..Frugalan...also.known.as.furfurylmethylamphetamine._859_60	35.91_N-(furan-2-ylmethyl)-N-methyl-1-phenylpropan-2-amine(Furfenorex (Frugalan), also known as furfurylmethylamphetamine)_859_60	35.91	N-(furan-2-ylmethyl)-N-methyl-1-phenylpropan-2-amine (Furfenorex (Frugalan), also known as furfurylmethylamphetamine)		859		60		3776-93-0	Heterocyclic compound	Furan	Heterocyclic Compounds	Heterocyclic Compounds, 1-Ring	Furans			Furan	Organic Amino Compound	Amine	Amphetamines										A61P - SPECIFIC THERAPEUTIC ACTIVITY OF CHEMICAL COMPOUNDS OR MEDICINAL PREPARATIONS	Heterocyclic compound	Heterocyclic compound	Heterocyclic compound
X36.42_1H.pyrazolo.3.4.d.pyrimidin.4.amine_824_62	36.42_1H-pyrazolo[3,4-d]pyrimidin-4-amine_824_62	36.42	1H-pyrazolo[3,4-d]pyrimidin-4-amine		824		62		2380-63-4	Heterocyclic compound	Purine	Heterocyclic Compounds, 2-Ring	Purines				Purine														Heterocyclic compound	Heterocyclic compound	Heterocyclic compound
X36.56_trimethyl.1.trimethylsilylethyl.silane_911_41_HCL_CONTAMINATE	36.56_trimethyl(1-trimethylsilylethyl)silane_911_41_HCL_CONTAMINATE	36.56	trimethyl(1-trimethylsilylethyl)silane		911		41	HCL - Contaminant	N/A	Contaminant	Contaminant																				Contaminant	Contaminant	Contaminant
X36.86_2.methyl.5.propan.2.ylphenol_870_15	36.86_2-methyl-5-propan-2-ylphenol_870_15	36.86	2-methyl-5-propan-2-ylphenol		870		15		499-75-2	Hydrocarbon	Terpene	Hydrocarbons	Terpenes	Monoterpenes		Terpene															Hydrocarbon	Hydrocarbon	Hydrocarbon
X36.88_.8.Amino.6.methylmercaptoquinoline_854_85	36.88_ 8-Amino-6-methylmercaptoquinoline_854_85	36.88	8-Amino-6-methylmercaptoquinoline		854		85		N/A	Unclassified	Unclassified							Unclassified											Unclassified		Unclassified	Unclassified	Unclassified
X37.09_1.2.4.triazole.3.4.diamine_851_37	37.09_1,2,4-triazole-3,4-diamine_851_37	37.09	1,2,4-triazole-3,4-diamine		851		37		N/A	Amine	Amine	Amines	Polyamines	Diamines																	Amine	Amine	Amine
X37.25_2.2.4.trimethylcyclopentan.1.one_848_61	37.25_2,2,4-trimethylcyclopentan-1-one_848_61	37.25	2,2,4-trimethylcyclopentan-1-one		848		61		28056-54-4	Unclassified	Unclassified							Unclassified											Therapeutic	A61P - SPECIFIC THERAPEUTIC ACTIVITY OF CHEMICAL COMPOUNDS OR MEDICINAL PREPARATIONS	Unclassified	Therapeutic	Therapeutic
X37.32_2.buta.1.3.dienyl.1.3.5.trimethylbenzene_856_31	37.32_2-buta-1,3-dienyl-1,3,5-trimethylbenzene_856_31	37.32	2-buta-1,3-dienyl-1,3,5-trimethylbenzene		856		31		N/A	Unclassified	Unclassified							Unclassified											Therapeutic	A61P - SPECIFIC THERAPEUTIC ACTIVITY OF CHEMICAL COMPOUNDS OR MEDICINAL PREPARATIONS	Unclassified	Therapeutic	Therapeutic
X38.58_.E..1..2.6.6.trimethylcyclohexa.1.3.dien.1.yl.but.2.en.1.one_787_78	38.58_(E)-1-(2,6,6-trimethylcyclohexa-1,3-dien-1-yl)but-2-en-1-one_787_78	38.58	(E)-1-(2,6,6-trimethylcyclohexa-1,3-dien-1-yl)but-2-en-1-one		787	740-800	78		23696-85-7	Hydrocarbon	Cycloparaffin	Hydrocarbons, Alicyclic	Cycloparaffins	Cyclohexanes		Cycloparaffin															Hydrocarbon	Hydrocarbon	Hydrocarbon
X38.74_1..propan.2.ylamino..3..4..2.propan.2.yloxyethoxymethyl.phenoxy.propan.2.ol_945_90	38.74_1-(propan-2-ylamino)-3-[4-(2-propan-2-yloxyethoxymethyl)phenoxy]propan-2-ol_945_90	38.74	1-(propan-2-ylamino)-3-[4-(2-propan-2-yloxyethoxymethyl)phenoxy]propan-2-ol		945		90		66722-44-9	Amine	Amine	Amines	Amino Alcohols	Propanolamines	Phenoxypropanolamines			Organic Amino Compound	Amine	Secondary Amine										Bispralol	Amine	Amine	Amine
X38.75_bis..dimethyl.trimethylsilyloxy.silyl.oxy..dimethylsilane_754_47.	38.75_bis[[dimethyl(trimethylsilyloxy)silyl]oxy]-dimethylsilane_754_47?	38.75	bis[[dimethyl(trimethylsilyloxy)silyl]oxy]-dimethylsilane		754	silica based degradation	47?		141-63-9	Contaminant	Contaminant																				Contaminant	Contaminant	Contaminant
X39.02_.1S.2R.5S.7S..2.6.6.8.tetramethyltricyclo.5.3.1.01.5.undec.8.ene_828_31	39.02_(1S,2R,5S,7S)-2,6,6,8-tetramethyltricyclo[5.3.1.01,5]undec-8-ene_828_31	39.02	(1S,2R,5S,7S)-2,6,6,8-tetramethyltricyclo[5.3.1.01,5]undec-8-ene		828		31		11028-42-5	Hydrocarbon	Terpene	Hydrocarbons	Terpenes	Sesquiterpenes		Terpene								alpha-Cedrene	PR Prenol Lipids	PR01 Isoprenoids	PR0103 C15 Isoprenoids (Sesquiterpenes)	PR010369 Cedrane And Isocedrane Sesquiterpenoids			Hydrocarbon	Hydrocarbon	Hydrocarbon
X40.1_Oxalic.acid..monoamide..n.butyl...hexyl.ester_926_60	40.1_Oxalic acid, monoamide, n-butyl-, hexyl ester_926_60	40.1	Oxalic acid, monoamide, n-butyl-, hexyl ester		926		60		N/A	Unclassified	Unclassified							Unclassified											Unclassified		Unclassified	Unclassified	Unclassified
