# Supplementary material for: Optimisation of Urine Sample Preparation for Headspace-Solid Phase Microextraction Gas Chromatography-Mass Spectrometry: Altering Sample pH, Sulphuric Acid Concentration and Phase Ratio
Source: Metabolites. 2020 Nov 25;10(12):482. doi: 10.3390/metabo10120482 (PMC7760603; doi:10.3390/metabo10120482)
Supplement: Supplementary file 1 [file metabolites-10-00482-s001.zip › Supplementary Table S4.csv]

Table S4: The full breakdown of classification of VOCs per treatment group.
	Var1	H2SO4	NaOH	HCl
1	Alcohol	6	5	5
2	Aldehyde	5	2	1
3	Alkaloid	1	0	0
4	Alkane	0	1	0
5	Amine	1	2	1
6	Azetidine	1	0	1
7	Azole	1	1	0
8	Benzene derivitive	7	1	7
9	Carboxylic acid	7	1	4
10	Contaminant	9	9	8
11	Cosmetic	1	0	1
12	Cycloparaffin	1	0	1
13	Furan	6	0	4
14	Heterocyclic compound	0	0	0
15	Ketone	12	13	7
16	Purine	0	0	0
17	Sulphur compound	4	1	3
18	Terpene	12	6	12
19	Tetrazine	1	1	1
20	Therapeutic	0	1	0
21	Unclassified	46	17	39
22	Unknown	1	2	1
