# Supplementary material for: Optimisation of Urine Sample Preparation for Headspace-Solid Phase Microextraction Gas Chromatography-Mass Spectrometry: Altering Sample pH, Sulphuric Acid Concentration and Phase Ratio
Source: Metabolites. 2020 Nov 25;10(12):482. doi: 10.3390/metabo10120482 (PMC7760603; doi:10.3390/metabo10120482)
Supplement: Supplementary file 1 [file metabolites-10-00482-s001.zip › Table S1.msl]

NAME:16.93_2,2,4,4,6,6-hexamethyl-1,3,5,2,4,6-trioxatrisilinane_CONTAMINANT
CASNO:2019-0~1-N1002
RI:
RW:
RT:16.931
COMMENT: 16.9309 min 2019-09-24_BLANK
SOURCE:C:\Users\hljbake3\Desktop\ElinorChapman_students_Acid_CDF_Acid\AcidUrine.MSL
NUM PEAKS:  42 
( 15   10) ( 45   11) ( 59   15) ( 61   18) ( 73   22) 
( 75   26) ( 81    9) ( 82   11) ( 87   14) ( 88    9) 
( 89   24) ( 96  214) ( 97   41) (103   24) (104    5) 
(105    7) (115   18) (117    9) (119   36) (120    2) 
(132    3) (133  102) (134   19) (135   10) (147   25) 
(149   11) (161   17) (162    2) (163   36) (165   13) 
(176    7) (177   45) (179    5) (189    2) (191  103) 
(192   24) (193   44) (194    3) (207 1000) (208  208) 
(209  141) (211    2) 

NAME:23.10_2,2,4,4,6,6,8,8-octamethyl-1,3,5,7,2,4,6,8-tetraoxatetrasilocane_CONTAMINANT_556-67-2
CASNO:2019-0~1-N1004
RI:
RW:
RT:23.104
COMMENT: 23.1043 min 2019-09-24_BLANK
SOURCE:C:\Users\hljbake3\Desktop\ElinorChapman_students_Acid_CDF_Acid\AcidUrine.MSL
NUM PEAKS:  17 
( 45   22) ( 73  107) (133  154) (177   15) (179   10) 
(191  100) (192    7) (193  121) (205   23) (249   98) 
(251   22) (265  124) (266   10) (281 1000) (282  294) 
(283  198) (284   22) 

NAME:28.51_2-Hydroxymandelic acid, ethyl ester, di-TMS_CONTAMINANT
CASNO:2019-0~1-N1006
RI:
RW:
RT:28.505
COMMENT: 28.5054 min 2019-09-24_BLANK
SOURCE:C:\Users\hljbake3\Desktop\ElinorChapman_students_Acid_CDF_Acid\AcidUrine.MSL
NUM PEAKS:  24 
( 45   60) ( 59   63) ( 73 1000) ( 74   86) ( 75   47) 
( 87    5) (154   32) (162   15) (170    7) (179   14) 
(191   30) (193   33) (205    7) (223   10) (237    6) 
(249   29) (251   55) (252    5) (253    9) (265    2) 
(267  321) (268   94) (269   63) (270    7) 

NAME:07.31_propan-2-one_962_89
CASNO:2019-0~2-N1002
RI:
RW:
RT:7.312
COMMENT: 7.3121 min 2019-09-24_POOLEDSAMPLE
SOURCE:C:\Users\hljbake3\Desktop\ElinorChapman_students_Acid_CDF_Acid\AcidUrine.MSL
NUM PEAKS:  20 
( 12    1) ( 14   17) ( 15  118) ( 25    8) ( 26   29) 
( 27   37) ( 29   17) ( 37   13) ( 38   18) ( 39   36) 
( 40    9) ( 41   21) ( 42   74) ( 43 1000) ( 44   28) 
( 45    4) ( 53    6) ( 57   11) ( 58  433) ( 59   18) 

NAME:13.82_pentan-2-one_951_87
CASNO:2019-0~2-N1004
RI:
RW:
RT:13.816
COMMENT: 13.8162 min 2019-09-24_POOLEDSAMPLE
SOURCE:C:\Users\hljbake3\Desktop\ElinorChapman_students_Acid_CDF_Acid\AcidUrine.MSL
NUM PEAKS:  13 
( 15   39) ( 26   15) ( 27   67) ( 29   15) ( 37    4) 
( 39   59) ( 41  122) ( 42   55) ( 43 1000) ( 44   22) 
( 58   97) ( 71   93) ( 86  140) 

NAME:20.88_heptan-4-one_945_79
CASNO:2019-0~2-N1008
RI:
RW:
RT:20.877
COMMENT: 20.8769 min 2019-09-24_POOLEDSAMPLE
SOURCE:C:\Users\hljbake3\Desktop\ElinorChapman_students_Acid_CDF_Acid\AcidUrine.MSL
NUM PEAKS:  33 
( 15   12) ( 26   12) ( 27  132) ( 28   25) ( 29   26) 
( 31    3) ( 37    2) ( 38    8) ( 39   91) ( 40   16) 
( 41  237) ( 42   72) ( 43 1000) ( 44   39) ( 45    3) 
( 50    3) ( 51    4) ( 53    9) ( 54    2) ( 55   40) 
( 56    5) ( 57   21) ( 58   91) ( 59    4) ( 65    3) 
( 66    1) ( 67    5) ( 70   17) ( 71  886) ( 72   39) 
( 86   12) ( 99   19) (114  159) 

NAME:21.44_heptan-3-one_926_74_changed
CASNO:2019-0~2-N1012
RI:
RW:
RT:21.445
COMMENT: 21.4447 min 2019-09-24_POOLEDSAMPLE
SOURCE:C:\Users\hljbake3\Desktop\ElinorChapman_students_Acid_CDF_Acid\AcidUrine.MSL
NUM PEAKS:  26 
( 15    5) ( 26   13) ( 27   92) ( 28   39) ( 29  200) 
( 30    5) ( 31    2) ( 38    3) ( 39   46) ( 40    7) 
( 41  170) ( 42   26) ( 43   85) ( 44    4) ( 51    5) 
( 53   12) ( 54    6) ( 55   39) ( 56   26) ( 57 1000) 
( 58   40) ( 67    3) ( 71    7) ( 72  145) ( 85  203) 
(114   92) 

NAME:24.04_2-nitrobenzene-1,4-dicarboxamide_886_62
CASNO:2019-0~2-N1014
RI:
RW:
RT:24.038
COMMENT: 24.0382 min 2019-09-24_POOLEDSAMPLE
SOURCE:C:\Users\hljbake3\Desktop\ElinorChapman_students_Acid_CDF_Acid\AcidUrine.MSL
NUM PEAKS:  2 
(193 1000) (209  520) 

NAME:38.74_1-(propan-2-ylamino)-3-[4-(2-propan-2-yloxyethoxymethyl)phenoxy]propan-2-ol_945_90
CASNO:2019-0~2-N1020
RI:
RW:
RT:38.745
COMMENT: 38.7445 min 2019-09-24_POOLEDSAMPLE
SOURCE:C:\Users\hljbake3\Desktop\ElinorChapman_students_Acid_CDF_Acid\AcidUrine.MSL
NUM PEAKS:  2 
(207  261) (281 1000) 

NAME:16.36_toluene_850_48
CASNO:2019-0~3-N1006
RI:
RW:
RT:16.355
COMMENT: 16.3552 min 2019-09-24_POOLEDSAMPLE_WITHACID
SOURCE:C:\Users\hljbake3\Desktop\ElinorChapman_students_Acid_CDF_Acid\AcidUrine.MSL
NUM PEAKS:  5 
( 43  216) ( 63  221) ( 65  235) ( 91 1000) ( 92  620) 

NAME:15.79_(methyldisulfanyl)methane_899_98
CASNO:2019-0~3-N1020
RI:
RW:
RT:15.791
COMMENT: 15.7909 min 2019-09-24_POOLEDSAMPLE_WITHACID
SOURCE:C:\Users\hljbake3\Desktop\ElinorChapman_students_Acid_CDF_Acid\AcidUrine.MSL
NUM PEAKS:  25 
( 14   21) ( 15   56) ( 16   10) ( 41    6) ( 43   13) 
( 44   42) ( 45  578) ( 46  346) ( 47  224) ( 48  142) 
( 49   42) ( 50    8) ( 57    8) ( 58    8) ( 60   23) 
( 61  223) ( 64  115) ( 65    6) ( 66   15) ( 78   61) 
( 79  503) ( 80   19) ( 81   49) ( 94 1000) ( 95   69) 

NAME:21.71_heptan-2-one_925_87
CASNO:2019-0~3-N1022
RI:
RW:
RT:21.711
COMMENT: 21.7113 min 2019-09-24_POOLEDSAMPLE_WITHACID
SOURCE:C:\Users\hljbake3\Desktop\ElinorChapman_students_Acid_CDF_Acid\AcidUrine.MSL
NUM PEAKS:  11 
( 27   98) ( 39   69) ( 41  100) ( 42   58) ( 43 1000) 
( 44   28) ( 55   64) ( 58  971) ( 59  156) ( 71  242) 
(114   62) 

NAME:23.85_2-ethenyl-2,6,6-trimethyloxane_821_88
CASNO:2019-0~3-N1024
RI:
RW:
RT:23.847
COMMENT: 23.8466 min 2019-09-24_POOLEDSAMPLE_WITHACID
SOURCE:C:\Users\hljbake3\Desktop\ElinorChapman_students_Acid_CDF_Acid\AcidUrine.MSL
NUM PEAKS:  22 
( 27  169) ( 39  227) ( 40   61) ( 41  529) ( 42   68) 
( 43  856) ( 53  234) ( 55  402) ( 56  603) ( 59  102) 
( 66   31) ( 67  411) ( 68 1000) ( 69  665) ( 71  865) 
( 79  164) ( 81  593) ( 83  144) ( 84  108) ( 93  131) 
(121  404) (139  805) 

NAME:24.67_2-methyl-5-methylsulfanylfuran_899_95.5
CASNO:2019-0~3-N1034
RI:
RW:
RT:24.665
COMMENT: 24.6650 min 2019-09-24_POOLEDSAMPLE_WITHACID
SOURCE:C:\Users\hljbake3\Desktop\ElinorChapman_students_Acid_CDF_Acid\AcidUrine.MSL
NUM PEAKS:  24 
( 15   37) ( 26   23) ( 27   85) ( 38   18) ( 39   44) 
( 41   50) ( 43  146) ( 45  222) ( 46   21) ( 47   34) 
( 50   81) ( 51  128) ( 52   72) ( 53  128) ( 58   29) 
( 65   40) ( 69  125) ( 70   90) ( 71   26) ( 75    8) 
( 85  675) ( 87   32) (113  743) (128 1000) 

NAME:26.01_1-methyl-4-propan-2-ylbenzene (p-Cimene)_942_23.7
CASNO:2019-0~3-N1038
RI:
RW:
RT:26.078
COMMENT: 26.0775 min 2019-09-24_POOLEDSAMPLE_WITHACID
SOURCE:C:\Users\hljbake3\Desktop\ElinorChapman_students_Acid_CDF_Acid\AcidUrine.MSL
NUM PEAKS:  39 
( 15    3) ( 26    2) ( 27   22) ( 37    1) ( 38    5) 
( 39   60) ( 40    7) ( 41   62) ( 42    2) ( 50   18) 
( 51   50) ( 52   15) ( 53   18) ( 62   13) ( 63   44) 
( 64   19) ( 65   97) ( 66   17) ( 74    6) ( 75    8) 
( 78   30) ( 79   31) ( 86    2) ( 87    3) ( 89   22) 
( 91  264) ( 92   27) ( 93   27) (102   14) (103   43) 
(104   28) (105   36) (115   70) (116   16) (117  138) 
(119 1000) (120   97) (134  278) (135   29) 

NAME:22.14_3,4-dimethylthiophene_865_79
CASNO:2019-0~3-N1044
RI:
RW:
RT:22.142
COMMENT: 22.1415 min 2019-09-24_POOLEDSAMPLE_WITHACID
SOURCE:C:\USERS\HLJBAKE3\DESKTOP\ELINORCHAPMAN_STUDENTS_ACID_CDF_ACID\AcidUrine.MSL
NUM PEAKS:  5 
( 39   77) ( 45  151) ( 97  562) (111 1000) (112  689) 

NAME:27.57_4-methylpent-3-enoic acid_815_80
CASNO:2019-0~3-N1050
RI:
RW:
RT:27.571
COMMENT: 27.5706 min 2019-09-24_POOLEDSAMPLE_WITHACID
SOURCE:C:\USERS\HLJBAKE3\DESKTOP\ELINORCHAPMAN_STUDENTS_ACID_CDF_ACID\AcidUrine.MSL
NUM PEAKS:  10 
( 26   50) ( 39  176) ( 42  204) ( 43 1000) ( 55  595) 
( 56  399) ( 59  284) ( 70  356) ( 71  216) ( 99  806) 

NAME:27.76_phenol_950_68
CASNO:2019-0~3-N1052
RI:
RW:
RT:27.761
COMMENT: 27.7612 min 2019-09-24_POOLEDSAMPLE_WITHACID
SOURCE:C:\USERS\HLJBAKE3\DESKTOP\ELINORCHAPMAN_STUDENTS_ACID_CDF_ACID\AcidUrine.MSL
NUM PEAKS:  19 
( 26   14) ( 27   27) ( 37   34) ( 38   73) ( 39  244) 
( 40  124) ( 47   47) ( 50   68) ( 51   64) ( 53   41) 
( 55  103) ( 61   28) ( 62   45) ( 63   86) ( 65  338) 
( 66  445) ( 67   36) ( 94 1000) ( 95   73) 

NAME:28.37_5-(3,3-dimethyloxiran-2-yl)-3-methylpent-1-en-3-ol_853_30
CASNO:2019-0~3-N1056
RI:
RW:
RT:28.367
COMMENT: 28.3669 min 2019-09-24_POOLEDSAMPLE_WITHACID
SOURCE:C:\USERS\HLJBAKE3\DESKTOP\ELINORCHAPMAN_STUDENTS_ACID_CDF_ACID\AcidUrine.MSL
NUM PEAKS:  36 
( 15   17) ( 26    9) ( 27   79) ( 29   60) ( 31   61) 
( 39   95) ( 40   26) ( 41  221) ( 42   39) ( 43  491) 
( 44   19) ( 45   27) ( 51   15) ( 53   91) ( 55  361) 
( 56   33) ( 57   61) ( 59 1000) ( 60   36) ( 65   31) 
( 67  252) ( 68  285) ( 69  148) ( 70   66) ( 71   85) 
( 73   21) ( 77   42) ( 79   93) ( 81  115) ( 83  109) 
( 84   51) ( 85   50) ( 93  309) ( 94  437) (102   17) 
(111  212) 

NAME:30.61_4-methylphenol_962_50
CASNO:2019-0~3-N1072
RI:
RW:
RT:30.613
COMMENT: 30.6128 min 2019-09-24_POOLEDSAMPLE_WITHACID
SOURCE:C:\USERS\HLJBAKE3\DESKTOP\ELINORCHAPMAN_STUDENTS_ACID_CDF_ACID\AcidUrine.MSL
NUM PEAKS:  43 
( 15    2) ( 25    2) ( 26   19) ( 27   77) ( 29   13) 
( 31    2) ( 36    1) ( 37   11) ( 38   29) ( 39  110) 
( 41    7) ( 42    6) ( 48    1) ( 49   13) ( 50   93) 
( 51  155) ( 52   79) ( 53  151) ( 54   58) ( 55   38) 
( 60    2) ( 61   15) ( 62   33) ( 63   69) ( 64   16) 
( 65   34) ( 66   17) ( 68    5) ( 74   18) ( 75    8) 
( 77  340) ( 78   78) ( 79  255) ( 80  117) ( 86    5) 
( 87    4) ( 89   33) ( 90   94) ( 91   46) (105    9) 
(107 1000) (108  852) (109   64) 

NAME:32.14_5-methyl-2-propan-2-ylcyclohexan-1-ol(Menthol)_965_16
CASNO:2019-0~3-N1080
RI:
RW:
RT:32.142
COMMENT: 32.1419 min 2019-09-24_POOLEDSAMPLE_WITHACID
SOURCE:C:\USERS\HLJBAKE3\DESKTOP\ELINORCHAPMAN_STUDENTS_ACID_CDF_ACID\AcidUrine.MSL
NUM PEAKS:  52 
( 19    4) ( 26    5) ( 27  145) ( 29  153) ( 30    5) 
( 31   30) ( 38    4) ( 39  141) ( 40   27) ( 41  484) 
( 42   77) ( 43  350) ( 44   47) ( 45   28) ( 50    4) 
( 51   19) ( 52    9) ( 53  111) ( 54   55) ( 55  511) 
( 56  227) ( 57  351) ( 58   36) ( 59   20) ( 65   26) 
( 66   13) ( 67  396) ( 68  148) ( 69  364) ( 70  147) 
( 71 1000) ( 72   55) ( 77   27) ( 79   52) ( 80  128) 
( 81  836) ( 82  363) ( 83  118) ( 84   32) ( 85   79) 
( 86   31) ( 93   36) ( 94   63) ( 95  645) ( 96  247) 
( 97   44) ( 99   32) (109  106) (110   59) (123  278) 
(124   27) (138  248) 

NAME:34.94_1,1,4a-trimethyl-4,5,6,7-tetrahydro-3H-naphthalen-2-one_792_812?
CASNO:2019-0~3-N1082
RI:
RW:
RT:34.935
COMMENT: 34.9355 min 2019-09-24_POOLEDSAMPLE_WITHACID
SOURCE:C:\USERS\HLJBAKE3\DESKTOP\ELINORCHAPMAN_STUDENTS_ACID_CDF_ACID\AcidUrine.MSL
NUM PEAKS:  61 
( 15   12) ( 27  151) ( 29  143) ( 39  294) ( 40   77) 
( 41  526) ( 42  143) ( 43  436) ( 44   15) ( 45   29) 
( 50   23) ( 51  118) ( 52   77) ( 53  225) ( 54   54) 
( 55  400) ( 56  152) ( 57   76) ( 63   45) ( 65  286) 
( 66  105) ( 67  242) ( 68   43) ( 69  148) ( 70  198) 
( 71   26) ( 77  380) ( 78   92) ( 79  284) ( 80   75) 
( 81  133) ( 82   74) ( 83   93) ( 85  110) ( 91  510) 
( 92   97) ( 93 1000) ( 94  204) ( 95  183) (103   56) 
(105  215) (107  337) (108  195) (109  191) (115   48) 
(117   90) (119  191) (121  561) (122   74) (123   44) 
(133   90) (135  364) (136  526) (137   91) (149  326) 
(150  151) (159   41) (163  121) (177  569) (178   73) 
(192  834) 

NAME:35.91_N-(furan-2-ylmethyl)-N-methyl-1-phenylpropan-2-amine(Furfenorex (Frugalan), also known as furfurylmethylamphetamine)_859_60
CASNO:2019-0~3-N1084
RI:
RW:
RT:35.908
COMMENT: 35.9079 min 2019-09-24_POOLEDSAMPLE_WITHACID
SOURCE:C:\USERS\HLJBAKE3\DESKTOP\ELINORCHAPMAN_STUDENTS_ACID_CDF_ACID\AcidUrine.MSL
NUM PEAKS:  2 
( 82  258) (138 1000) 

NAME:37.32_2-buta-1,3-dienyl-1,3,5-trimethylbenzene_856_31
CASNO:2019-0~3-N1086
RI:
RW:
RT:37.320
COMMENT: 37.3200 min 2019-09-24_POOLEDSAMPLE_WITHACID
SOURCE:C:\USERS\HLJBAKE3\DESKTOP\ELINORCHAPMAN_STUDENTS_ACID_CDF_ACID\AcidUrine.MSL
NUM PEAKS:  13 
( 39   32) ( 50   11) ( 51   42) ( 53   11) ( 63   45) 
(102   16) (115  146) (128  101) (141  261) (142  509) 
(143   71) (157 1000) (172  232) 

NAME:26.25_???hexan-3-one_855_79
CASNO:2019-0~1-N1008
RI:
RW:
RT:26.246
COMMENT: 26.2461 min 2019-09-25_POOLEDSAMPLE2_ACID
SOURCE:C:\USERS\HLJBAKE3\DESKTOP\ELINORCHAPMAN_STUDENTS_ACID_CDF_ACID\AcidUrine.MSL
NUM PEAKS:  7 
( 29  114) ( 41  335) ( 43 1000) ( 55  137) ( 57  865) 
( 71  715) (100  501) 

NAME:26.61_5-[(E)-but-2-en-2-yl]-2,2-dimethyloxolane_916_92
CASNO:2019-0~1-N1010
RI:
RW:
RT:26.612
COMMENT: 26.6117 min 2019-09-25_POOLEDSAMPLE2_ACID
SOURCE:C:\USERS\HLJBAKE3\DESKTOP\ELINORCHAPMAN_STUDENTS_ACID_CDF_ACID\AcidUrine.MSL
NUM PEAKS:  43 
( 15   23) ( 26   12) ( 27  190) ( 29  215) ( 31   15) 
( 38   10) ( 39  287) ( 40   53) ( 41  541) ( 42  178) 
( 43 1000) ( 44   31) ( 45   32) ( 51   49) ( 52   27) 
( 53  213) ( 54   75) ( 55  891) ( 56  493) ( 57  228) 
( 58   16) ( 59   51) ( 65   52) ( 67  164) ( 69  618) 
( 70  443) ( 71   46) ( 77   51) ( 79  144) ( 81  848) 
( 82   64) ( 83  222) ( 84   84) ( 85  425) ( 95  103) 
( 96   91) ( 97  141) ( 98   44) ( 99   24) (121  121) 
(139  820) (154  511) (155   54) 

NAME:28.25_1,2,4,5-tetrazine_880_74
CASNO:2019-0~1-N1016
RI:
RW:
RT:28.254
COMMENT: 28.2538 min 2019-09-25_POOLEDSAMPLE2_ACID
SOURCE:C:\USERS\HLJBAKE3\DESKTOP\ELINORCHAPMAN_STUDENTS_ACID_CDF_ACID\AcidUrine.MSL
NUM PEAKS:  2 
( 54  344) ( 82 1000) 

NAME:30.23_2-propylpentanoic acid_861_92
CASNO:2019-0~1-N1020
RI:
RW:
RT:30.233
COMMENT: 30.2326 min 2019-09-25_POOLEDSAMPLE2_ACID
SOURCE:C:\USERS\HLJBAKE3\DESKTOP\ELINORCHAPMAN_STUDENTS_ACID_CDF_ACID\AcidUrine.MSL
NUM PEAKS:  12 
( 27  124) ( 29  105) ( 39   97) ( 41  235) ( 42   57) 
( 43  155) ( 45   78) ( 55  210) ( 57  244) ( 73 1000) 
( 74   49) (102  586) 

NAME:30.48_2-ethylhexanoic acid_821_87
CASNO:2019-0~1-N1022
RI:
RW:
RT:30.477
COMMENT: 30.4767 min 2019-09-25_POOLEDSAMPLE2_ACID
SOURCE:C:\USERS\HLJBAKE3\DESKTOP\ELINORCHAPMAN_STUDENTS_ACID_CDF_ACID\AcidUrine.MSL
NUM PEAKS:  11 
( 27  147) ( 29  164) ( 41  339) ( 42   93) ( 43  209) 
( 45  141) ( 55  235) ( 57  409) ( 73  973) ( 87  200) 
( 88 1000) 

NAME:35.42_3-methyl-6-propan-2-ylcyclohex-2-en-1-one_900_76
CASNO:2019-0~1-N1024
RI:
RW:
RT:35.417
COMMENT: 35.4172 min 2019-09-25_POOLEDSAMPLE2_ACID
SOURCE:C:\USERS\HLJBAKE3\DESKTOP\ELINORCHAPMAN_STUDENTS_ACID_CDF_ACID\AcidUrine.MSL
NUM PEAKS:  21 
( 27   99) ( 39  261) ( 40   32) ( 41  224) ( 51   42) 
( 52   27) ( 53  141) ( 54  238) ( 65   47) ( 67  112) 
( 77   57) ( 79   62) ( 81   70) ( 82 1000) ( 91   56) 
( 95  407) (109  251) (110  764) (111   53) (137  216) 
(152  173) 

NAME:12.47_acetic acid_944_93
CASNO:2019-0~2-N1022
RI:
RW:
RT:12.473
COMMENT: 12.4731 min 2019-09-26_POOLEDSAMPLE3_ACID
SOURCE:C:\USERS\HLJBAKE3\DESKTOP\ELINORCHAPMAN_STUDENTS_ACID_CDF_ACID\AcidUrine.MSL
NUM PEAKS:  17 
( 12    5) ( 13   19) ( 14   59) ( 15  192) ( 16   36) 
( 25    8) ( 26    9) ( 29   86) ( 31   25) ( 40   11) 
( 41   49) ( 42  157) ( 43 1000) ( 44   75) ( 45  882) 
( 60  609) ( 61   14) 

NAME:19.27_2-prop-2-enylfuran_842_65
CASNO:2019-0~2-N1024
RI:
RW:
RT:19.272
COMMENT: 19.2723 min 2019-09-26_POOLEDSAMPLE3_ACID
SOURCE:C:\USERS\HLJBAKE3\DESKTOP\ELINORCHAPMAN_STUDENTS_ACID_CDF_ACID\AcidUrine.MSL
NUM PEAKS:  16 
( 27  182) ( 38   49) ( 39  225) ( 40   43) ( 50  131) 
( 51  230) ( 52  126) ( 53  225) ( 55  115) ( 63   66) 
( 74   21) ( 77  560) ( 79 1000) ( 81   69) (107  320) 
(108  978) 

NAME:22.61_(E)-2-methylhept-2-enal_797_72
CASNO:2019-0~2-N1034
RI:
RW:
RT:22.613
COMMENT: 22.6126 min 2019-09-26_POOLEDSAMPLE3_ACID
SOURCE:C:\USERS\HLJBAKE3\DESKTOP\ELINORCHAPMAN_STUDENTS_ACID_CDF_ACID\AcidUrine.MSL
NUM PEAKS:  24 
( 15   24) ( 26   13) ( 27  154) ( 29   84) ( 39  203) 
( 40   38) ( 41  450) ( 42   43) ( 43 1000) ( 50   17) 
( 51   34) ( 53  108) ( 54   53) ( 55  479) ( 56  236) 
( 58   54) ( 65   26) ( 67   76) ( 68  253) ( 69  115) 
( 71  576) ( 83   98) ( 97  489) (126  310) 

NAME:24.49_2-pentylfuran_824_86
CASNO:2019-0~2-N1042
RI:
RW:
RT:24.493
COMMENT: 24.4929 min 2019-09-26_POOLEDSAMPLE3_ACID
SOURCE:C:\USERS\HLJBAKE3\DESKTOP\ELINORCHAPMAN_STUDENTS_ACID_CDF_ACID\AcidUrine.MSL
NUM PEAKS:  10 
( 27   90) ( 29   44) ( 39   87) ( 41   86) ( 53  195) 
( 54   32) ( 67   41) ( 81 1000) ( 82  255) (138  141) 

NAME:29.22_nonanal_890_66
CASNO:2019-0~2-N1048
RI:
RW:
RT:29.218
COMMENT: 29.2178 min 2019-09-26_POOLEDSAMPLE3_ACID
SOURCE:C:\USERS\HLJBAKE3\DESKTOP\ELINORCHAPMAN_STUDENTS_ACID_CDF_ACID\AcidUrine.MSL
NUM PEAKS:  31 
( 26   17) ( 27  266) ( 29  436) ( 30   14) ( 31   16) 
( 39  250) ( 40   38) ( 41  854) ( 42  285) ( 43  430) 
( 44  535) ( 45  180) ( 51   39) ( 53   68) ( 54  126) 
( 55  480) ( 56  630) ( 57 1000) ( 58   70) ( 67  203) 
( 68  272) ( 69  248) ( 70  333) ( 77   75) ( 81  182) 
( 82  271) ( 83   70) ( 95  201) ( 96  193) ( 98  304) 
(108   41) 

NAME:28.09_3-methyl-6-propan-2-ylidenecyclohexene_911_27-or-1-methyl-4-propan-2-ylidenecyclohexene_940_15.5_HCL
CASNO:2019-0~2-N1050
RI:
RW:
RT:28.094
COMMENT: 28.0943 min 2019-09-26_POOLEDSAMPLE3_ACID
SOURCE:C:\USERS\HLJBAKE3\DESKTOP\ELINORCHAPMAN_STUDENTS_ACID_CDF_ACID\AcidUrine.MSL
NUM PEAKS:  17 
( 51  131) ( 52   56) ( 65  141) ( 77  338) ( 78   73) 
( 79  432) ( 80   78) ( 91  516) ( 92  147) ( 93  986) 
( 94   95) (105  245) (106   52) (107  227) (108   69) 
(121 1000) (136  461) 

NAME:29.40_(3H)-Furanone, 5-ethenyldihydro-5-methyl-_843_68
CASNO:2019-0~2-N1052
RI:
RW:
RT:29.400
COMMENT: 29.3998 min 2019-09-26_POOLEDSAMPLE3_ACID
SOURCE:C:\USERS\HLJBAKE3\DESKTOP\ELINORCHAPMAN_STUDENTS_ACID_CDF_ACID\AcidUrine.MSL
NUM PEAKS:  14 
( 26   74) ( 27  387) ( 39  274) ( 43  776) ( 50   60) 
( 53  118) ( 55  896) ( 56  348) ( 67  649) ( 71  411) 
( 83  248) ( 98  257) ( 99  260) (111 1000) 

NAME:31.88_1-methyl-4-propan-2-ylcyclohexan-1-ol_951_13
CASNO:2019-0~2-N1058
RI:
RW:
RT:31.879
COMMENT: 31.8788 min 2019-09-26_POOLEDSAMPLE3_ACID
SOURCE:C:\USERS\HLJBAKE3\DESKTOP\ELINORCHAPMAN_STUDENTS_ACID_CDF_ACID\AcidUrine.MSL
NUM PEAKS:  48 
( 26    3) ( 27  135) ( 29  156) ( 30    5) ( 31   28) 
( 39  138) ( 40   24) ( 41  482) ( 42   60) ( 43  333) 
( 44   45) ( 45   27) ( 51   19) ( 52    9) ( 53   93) 
( 54   48) ( 55  439) ( 56  202) ( 57  282) ( 58   32) 
( 59   16) ( 65   24) ( 67  266) ( 68  131) ( 69  296) 
( 70  114) ( 71 1000) ( 72   54) ( 77   32) ( 78    7) 
( 79   56) ( 80   72) ( 81  554) ( 82  301) ( 83   99) 
( 84   31) ( 85   91) ( 86   41) ( 93   37) ( 94   61) 
( 95  658) ( 96  253) ( 97   41) ( 99   35) (109  111) 
(110   57) (123  213) (138  300) 

NAME:33.89_2-[1-(4-bromophenyl)-1-phenylethoxy]-N,N-dimethylethanamine_901_60
CASNO:2019-0~2-N1060
RI:
RW:
RT:33.887
COMMENT: 33.8866 min 2019-09-26_POOLEDSAMPLE3_ACID
SOURCE:C:\USERS\HLJBAKE3\DESKTOP\ELINORCHAPMAN_STUDENTS_ACID_CDF_ACID\AcidUrine.MSL
NUM PEAKS:  2 
( 14  188) ( 58 1000) 

NAME:36.42_1H-pyrazolo[3,4-d]pyrimidin-4-amine_824_62
CASNO:2019-0~2-N1064
RI:
RW:
RT:36.423
COMMENT: 36.4226 min 2019-09-26_POOLEDSAMPLE3_ACID
SOURCE:C:\USERS\HLJBAKE3\DESKTOP\ELINORCHAPMAN_STUDENTS_ACID_CDF_ACID\AcidUrine.MSL
NUM PEAKS:  5 
( 78  107) ( 79  156) ( 81   98) (108  188) (135 1000) 

NAME:37.09_1,2,4-triazole-3,4-diamine_851_37
CASNO:2019-0~2-N1066
RI:
RW:
RT:37.094
COMMENT: 37.0939 min 2019-09-26_POOLEDSAMPLE3_ACID
SOURCE:C:\USERS\HLJBAKE3\DESKTOP\ELINORCHAPMAN_STUDENTS_ACID_CDF_ACID\AcidUrine.MSL
NUM PEAKS:  3 
( 43  302) ( 55  129) ( 99 1000) 

NAME:24.78_3-methyl-3-phenylazetidine_883_48
CASNO:2019-0~1-N1028
RI:
RW:
RT:24.779
COMMENT: 24.7789 min 2019-09-27_POOLEDSAMPLE4_ACID
SOURCE:C:\USERS\HLJBAKE3\DESKTOP\ELINORCHAPMAN_STUDENTS_ACID_CDF_ACID\AcidUrine.MSL
NUM PEAKS:  10 
( 50   92) ( 51  213) ( 63  106) ( 77  264) ( 78  376) 
(103  548) (115  311) (117  896) (118 1000) (119  138) 

NAME:25.59_1-methyl-4-propan-2-yl-7-oxabicyclo[2.2.1]heptane_896_91
CASNO:2019-0~1-N1032
RI:
RW:
RT:25.593
COMMENT: 25.5927 min 2019-09-27_POOLEDSAMPLE4_ACID
SOURCE:C:\USERS\HLJBAKE3\DESKTOP\ELINORCHAPMAN_STUDENTS_ACID_CDF_ACID\AcidUrine.MSL
NUM PEAKS:  30 
( 27   90) ( 29   62) ( 39  109) ( 40   43) ( 41  417) 
( 42   56) ( 43 1000) ( 44   28) ( 53   44) ( 55  496) 
( 56   45) ( 57   35) ( 58  109) ( 67  134) ( 68   91) 
( 69  312) ( 71  552) ( 72   37) ( 81  189) ( 83  172) 
( 84   67) ( 86   82) ( 95   65) ( 96   84) ( 97   68) 
(111  665) (125  290) (126   50) (139   73) (154  203) 

NAME:34.49_3,7-dihydropurine-2,6-dione_(Xanthine)_829_69
CASNO:2019-0~1-N1044
RI:
RW:
RT:34.492
COMMENT: 34.4923 min 2019-09-29_POOLEDSAMPLE5_ACID
SOURCE:C:\USERS\HLJBAKE3\DESKTOP\ELINORCHAPMAN_STUDENTS_ACID_CDF_ACID\AcidUrine.MSL
NUM PEAKS:  3 
( 82  640) (109  803) (152 1000) 

NAME:28.11_2,6-dimethyloct-7-en-2-ol_876_52
CASNO:2019-0~1-N1052
RI:
RW:
RT:28.112
COMMENT: 28.1124 min 2019-09-30_POOLEDSAMPLE6_ACID
SOURCE:C:\USERS\HLJBAKE3\DESKTOP\ELINORCHAPMAN_STUDENTS_ACID_CDF_ACID\AcidUrine.MSL
NUM PEAKS:  24 
( 29  109) ( 31   48) ( 41  290) ( 42   33) ( 43  233) 
( 45   18) ( 54   31) ( 55  322) ( 56   72) ( 57   46) 
( 59 1000) ( 60   34) ( 67  240) ( 68  116) ( 69  143) 
( 70   91) ( 71   40) ( 81  123) ( 82  156) ( 83  121) 
( 95  143) ( 96   38) (109   26) (123  108) 

NAME:26.89_1-methyl-4-propan-2-ylcyclohexa-1,4-diene_942_31
CASNO:2019-1~1-N1010
RI:
RW:
RT:26.891
COMMENT: 26.8913 min 2019-10-01_POOLEDSAMPLE7_ACID
SOURCE:C:\USERS\HLJBAKE3\DESKTOP\ELINORCHAPMAN_STUDENTS_ACID_CDF_ACID\AcidUrine.MSL
NUM PEAKS:  14 
( 77  304) ( 78   56) ( 79  191) ( 80   68) ( 91  501) 
( 92  223) ( 93 1000) ( 94   91) (105   97) (107   66) 
(119   96) (121  265) (122   25) (136  334) 

NAME:29.92_2-methoxyphenol_945_75
CASNO:2019-1~1-N1014
RI:
RW:
RT:29.921
COMMENT: 29.9210 min 2019-10-01_POOLEDSAMPLE7_ACID
SOURCE:C:\USERS\HLJBAKE3\DESKTOP\ELINORCHAPMAN_STUDENTS_ACID_CDF_ACID\AcidUrine.MSL
NUM PEAKS:  21 
( 26   29) ( 27   85) ( 37   18) ( 38   47) ( 39  106) 
( 49   12) ( 50   75) ( 51  114) ( 52  133) ( 53  222) 
( 54   21) ( 62   33) ( 63   73) ( 64   29) ( 65   76) 
( 81  795) ( 82   36) (109 1000) (110   68) (124  877) 
(125   64) 

NAME:25.92_3-methyl-2,5-dihydrothiophene 1,1-dioxide_917_48
CASNO:2019-1~1-N1030
RI:
RW:
RT:25.923
COMMENT: 25.9229 min 2019-10-02_POOLEDSAMPLE8_ACID
SOURCE:C:\USERS\HLJBAKE3\DESKTOP\ELINORCHAPMAN_STUDENTS_ACID_CDF_ACID\AcidUrine.MSL
NUM PEAKS:  3 
( 53  426) ( 67  662) ( 68 1000) 

NAME:28.34_cis-Linaloloxide_851_50
CASNO:2019-1~1-N1034
RI:
RW:
RT:28.340
COMMENT: 28.3404 min 2019-10-02_POOLEDSAMPLE8_ACID
SOURCE:C:\USERS\HLJBAKE3\DESKTOP\ELINORCHAPMAN_STUDENTS_ACID_CDF_ACID\AcidUrine.MSL
NUM PEAKS:  32 
( 27   79) ( 29   55) ( 31   71) ( 39  139) ( 41  334) 
( 42   55) ( 43  607) ( 45   39) ( 53  112) ( 55  407) 
( 56   49) ( 59 1000) ( 60   33) ( 65   51) ( 67  309) 
( 68  271) ( 69  135) ( 70   71) ( 71  144) ( 79  138) 
( 81  220) ( 93  338) ( 94  485) ( 95  153) ( 96   36) 
( 97  184) (109   55) (111  269) (112   56) (137   61) 
(152   21) (155   78) 

NAME:31.31_5-ethyl-5-methyloxolan-2-one_894_69
CASNO:2019-1~1-N1044
RI:
RW:
RT:31.305
COMMENT: 31.3055 min 2019-10-03_POOLEDSAMPLE9_ACID
SOURCE:C:\USERS\HLJBAKE3\DESKTOP\ELINORCHAPMAN_STUDENTS_ACID_CDF_ACID\AcidUrine.MSL
NUM PEAKS:  19 
( 15   14) ( 26   22) ( 27  129) ( 29  106) ( 39   85) 
( 41  141) ( 42   58) ( 43  530) ( 55  182) ( 56  200) 
( 57  143) ( 67   23) ( 69  144) ( 71  127) ( 73  199) 
( 84   56) ( 85   29) ( 99 1000) (113  140) 

NAME:33.87_tetramethylsilane_801_49
CASNO:2019-1~1-N1048
RI:
RW:
RT:33.857
COMMENT: 33.8571 min 2019-10-03_POOLEDSAMPLE9_ACID
SOURCE:C:\USERS\HLJBAKE3\DESKTOP\ELINORCHAPMAN_STUDENTS_ACID_CDF_ACID\AcidUrine.MSL
NUM PEAKS:  7 
( 45   54) ( 59   49) ( 73 1000) ( 74   89) ( 75   47) 
( 85   11) (147  140) 

NAME:34.77_2-methyl-5-prop-1-en-2-ylcyclohex-2-en-1-one(CARVONE)_784_74
CASNO:2019-1~1-N1050
RI:
RW:
RT:34.770
COMMENT: 34.7705 min 2019-10-03_POOLEDSAMPLE9_ACID
SOURCE:C:\USERS\HLJBAKE3\DESKTOP\ELINORCHAPMAN_STUDENTS_ACID_CDF_ACID\AcidUrine.MSL
NUM PEAKS:  12 
( 27  111) ( 39  343) ( 40   54) ( 41  227) ( 53  198) 
( 54  448) ( 58  103) ( 82 1000) ( 93  362) (106  149) 
(107  212) (108  330) 

NAME:30.94_1-methyl-4-prop-1-en-2-ylcyclohexa-1,3-diene_882_12_or_1,2,4,5-tetramethylbenzene_840_24
CASNO:2019-1~1-N1054
RI:
RW:
RT:30.942
COMMENT: 30.9415 min 2019-10-06_POOLEDSAMPLE12
SOURCE:C:\USERS\HLJBAKE3\DESKTOP\ELINORCHAPMAN_STUDENTS_ACID_CDF_ACID\AcidUrine.MSL
NUM PEAKS:  26 
( 27   44) ( 29   18) ( 31   11) ( 39   93) ( 41  101) 
( 51   68) ( 52   26) ( 53   66) ( 59   92) ( 63   38) 
( 65   84) ( 66   29) ( 77  122) ( 78   34) ( 79  104) 
( 89   16) ( 91  243) ( 92   42) (104   24) (105   58) 
(115   86) (117   90) (119 1000) (120  100) (134  438) 
(135   48) 

NAME:31.09_prop-2-enyl propanedithioate_857_61
CASNO:2019-1~1-N1056
RI:
RW:
RT:31.087
COMMENT: 31.0866 min 2019-10-06_POOLEDSAMPLE12
SOURCE:C:\USERS\HLJBAKE3\DESKTOP\ELINORCHAPMAN_STUDENTS_ACID_CDF_ACID\AcidUrine.MSL
NUM PEAKS:  3 
(115  439) (131 1000) (146  510) 

NAME:24.30_trimethoxy(methyl)silane_897_32
CASNO:2019-0~4-N1002
RI:
RW:
RT:24.301
COMMENT: 24.3014 min 2019-09-24_PS-A-11_2018-05-17_ACID
SOURCE:C:\USERS\HLJBAKE3\DESKTOP\ELINORCHAPMAN_STUDENTS_ACID_CDF_ACID\AcidUrine.MSL
NUM PEAKS:  2 
(105  508) (121 1000) 

NAME:20.40_ethylbenzene_746_74?
CASNO:2019-1~2-N1004
RI:
RW:
RT:20.397
COMMENT: 20.3968 min 2019-10-03_PS-R-26_2018-03-29_ACID
SOURCE:C:\USERS\HLJBAKE3\DESKTOP\ELINORCHAPMAN_STUDENTS_ACID_CDF_ACID\AcidUrine.MSL
NUM PEAKS:  9 
( 27   76) ( 39  133) ( 51  120) ( 63   65) ( 65   81) 
( 78   77) ( 91 1000) ( 95  137) (106  480) 

NAME:23.69_3,4-dimethylhexan-2-one_818_52
CASNO:2019-1~2-N1006
RI:
RW:
RT:23.691
COMMENT: 23.6906 min 2019-10-03_PS-R-26_2018-03-29_ACID
SOURCE:C:\USERS\HLJBAKE3\DESKTOP\ELINORCHAPMAN_STUDENTS_ACID_CDF_ACID\AcidUrine.MSL
NUM PEAKS:  8 
( 27   93) ( 29   73) ( 41  155) ( 43 1000) ( 56   54) 
( 57  123) ( 72  637) ( 85  163) 

NAME:25.19_1,2,3-trimethylbenzene_798_45
CASNO:2019-1~2-N1008
RI:
RW:
RT:25.191
COMMENT: 25.1912 min 2019-10-03_PS-R-26_2018-03-29_ACID
SOURCE:C:\USERS\HLJBAKE3\DESKTOP\ELINORCHAPMAN_STUDENTS_ACID_CDF_ACID\AcidUrine.MSL
NUM PEAKS:  6 
( 39   85) ( 51   69) (103   88) (105 1000) (119  119) 
(120  487) 

NAME:26.17_3,3,6-trimethylhepta-1,5-dien-4-one_889_54
CASNO:2019-1~2-N1010
RI:
RW:
RT:26.170
COMMENT: 26.1696 min 2019-10-03_PS-R-26_2018-03-29_ACID
SOURCE:C:\USERS\HLJBAKE3\DESKTOP\ELINORCHAPMAN_STUDENTS_ACID_CDF_ACID\AcidUrine.MSL
NUM PEAKS:  3 
( 55  271) ( 69  189) ( 83 1000) 

NAME:32.48_2,6-dimethyloctan-2-ol_773_51?
CASNO:2019-1~2-N1016
RI:
RW:
RT:32.479
COMMENT: 32.4786 min 2019-10-03_PS-R-26_2018-03-29_ACID
SOURCE:C:\USERS\HLJBAKE3\DESKTOP\ELINORCHAPMAN_STUDENTS_ACID_CDF_ACID\AcidUrine.MSL
NUM PEAKS:  16 
( 29   82) ( 31   25) ( 41  195) ( 43  275) ( 55  184) 
( 56   60) ( 57  142) ( 58   56) ( 59 1000) ( 69  260) 
( 70  136) ( 83  290) ( 84   98) ( 85   62) (111   80) 
(171   23) 

NAME:39.02_(1S,2R,5S,7S)-2,6,6,8-tetramethyltricyclo[5.3.1.01,5]undec-8-ene_828_31
CASNO:2019-1~2-N1022
RI:
RW:
RT:39.022
COMMENT: 39.0222 min 2019-10-03_PS-R-26_2018-03-29_ACID
SOURCE:C:\USERS\HLJBAKE3\DESKTOP\ELINORCHAPMAN_STUDENTS_ACID_CDF_ACID\AcidUrine.MSL
NUM PEAKS:  28 
( 27   44) ( 29   53) ( 39   68) ( 41  241) ( 43   49) 
( 51   21) ( 53   70) ( 55  133) ( 56   94) ( 57   37) 
( 65   50) ( 67   64) ( 69  166) ( 77  158) ( 79  118) 
( 81   88) ( 91  242) ( 92  127) ( 93  403) (105  299) 
(107   64) (108   55) (119 1000) (120  139) (121  136) 
(161  180) (162   34) (204  176) 

NAME:23.99_S-propyl propanethioate_830_74
CASNO:2019-1~2-N1024
RI:
RW:
RT:23.987
COMMENT: 23.9873 min 2019-10-04_PS-MC-16_2018-09-12_ACID
SOURCE:C:\USERS\HLJBAKE3\DESKTOP\ELINORCHAPMAN_STUDENTS_ACID_CDF_ACID\AcidUrine.MSL
NUM PEAKS:  9 
( 27  130) ( 29  357) ( 41  117) ( 43  177) ( 45   36) 
( 47   45) ( 57 1000) ( 58   40) (132  163) 

NAME:35.04_4-methyloxan-2-one_750_26
CASNO:2019-1~2-N1026
RI:
RW:
RT:35.037
COMMENT: 35.0367 min 2019-10-04_PS-MC-16_2018-09-12_ACID
SOURCE:C:\USERS\HLJBAKE3\DESKTOP\ELINORCHAPMAN_STUDENTS_ACID_CDF_ACID\AcidUrine.MSL
NUM PEAKS:  13 
( 27  218) ( 29  180) ( 39  307) ( 41  831) ( 42  389) 
( 43  383) ( 53   74) ( 55  782) ( 56 1000) ( 57  158) 
( 69  360) ( 70  563) (114  696) 

NAME:23.44_1-(furan-2-yl)ethanone_855_61
CASNO:2019-1~2-N1028
RI:
RW:
RT:23.439
COMMENT: 23.4393 min 2019-10-06_PS-R-23_2017-12-11_ACID
SOURCE:C:\USERS\HLJBAKE3\DESKTOP\ELINORCHAPMAN_STUDENTS_ACID_CDF_ACID\AcidUrine.MSL
NUM PEAKS:  6 
( 37   36) ( 43  171) ( 50   35) ( 67   86) ( 95 1000) 
(110  487) 

NAME:29.24_3,5-dimethyloctan-2-one_859_41
CASNO:2019-1~2-N1030
RI:
RW:
RT:29.238
COMMENT: 29.2382 min 2019-10-06_PS-R-23_2017-12-11_ACID
SOURCE:C:\USERS\HLJBAKE3\DESKTOP\ELINORCHAPMAN_STUDENTS_ACID_CDF_ACID\AcidUrine.MSL
NUM PEAKS:  13 
( 15   15) ( 27   58) ( 29   74) ( 39   66) ( 41  242) 
( 42   60) ( 43  863) ( 55   63) ( 57  331) ( 71  147) 
( 72 1000) ( 73   43) ( 85   97) 

NAME:22.71_3-(methyldisulfanyl)prop-1-ene_874_96
CASNO:2019-0~3-N1090
RI:
RW:
RT:22.713
COMMENT: 22.7126 min 2019-09-25_PS-A-12_2017-03-16_ACID
SOURCE:C:\USERS\HLJBAKE3\DESKTOP\ELINORCHAPMAN_STUDENTS_ACID_CDF_ACID\AcidUrine.MSL
NUM PEAKS:  27 
( 15   17) ( 26    9) ( 27   28) ( 37   15) ( 38   35) 
( 39  337) ( 40   26) ( 41 1000) ( 42   37) ( 45  263) 
( 46   67) ( 47   83) ( 48   15) ( 49    7) ( 58   11) 
( 59    9) ( 61   16) ( 64   58) ( 65    6) ( 66    7) 
( 71   36) ( 73   65) ( 74   18) ( 79   82) ( 80   50) 
( 87   21) (120  501) 

NAME:25.06_(methyltrisulfanyl)methane_938_99
CASNO:2019-0~3-N1092
RI:
RW:
RT:25.064
COMMENT: 25.0635 min 2019-09-25_PS-A-12_2017-03-16_ACID
SOURCE:C:\USERS\HLJBAKE3\DESKTOP\ELINORCHAPMAN_STUDENTS_ACID_CDF_ACID\AcidUrine.MSL
NUM PEAKS:  17 
( 15   32) ( 44   23) ( 45  554) ( 46  206) ( 47  361) 
( 48   53) ( 49   19) ( 61   95) ( 64  229) ( 66   20) 
( 78   78) ( 79  507) ( 80  149) ( 81   51) (111  165) 
(126 1000) (128  132) 

NAME:26.23_4-methylidene-1-propan-2-ylbicyclo[3.1.0]hexane_847_25
CASNO:2019-0~3-N1094
RI:
RW:
RT:26.225
COMMENT: 26.2250 min 2019-09-25_PS-A-12_2017-03-16_ACID
SOURCE:C:\USERS\HLJBAKE3\DESKTOP\ELINORCHAPMAN_STUDENTS_ACID_CDF_ACID\AcidUrine.MSL
NUM PEAKS:  6 
( 77  354) ( 79  197) ( 80   86) ( 91  390) ( 93 1000) 
( 94  142) 

NAME:26.44_1,3,3-trimethyl-2-oxabicyclo[2.2.2]octane(Eucalyptol)_802_67
CASNO:2019-0~3-N1096
RI:
RW:
RT:26.440
COMMENT: 26.4396 min 2019-09-25_PS-A-12_2017-03-16_ACID
SOURCE:C:\USERS\HLJBAKE3\DESKTOP\ELINORCHAPMAN_STUDENTS_ACID_CDF_ACID\AcidUrine.MSL
NUM PEAKS:  47 
( 15   24) ( 27  152) ( 28   90) ( 29  101) ( 39  194) 
( 40   31) ( 41  310) ( 42   40) ( 43  906) ( 44   26) 
( 45   30) ( 50   46) ( 51   87) ( 53  165) ( 54   81) 
( 55  319) ( 56   80) ( 57   31) ( 58  184) ( 59  155) 
( 63   68) ( 65   90) ( 67  221) ( 68  214) ( 69  381) 
( 70   19) ( 71  457) ( 77  201) ( 79  171) ( 81  527) 
( 82   62) ( 83  198) ( 84  356) ( 91  148) ( 92   46) 
( 93  325) ( 94   46) ( 95  102) ( 96  205) ( 98   27) 
(105 1000) (108  387) (110   19) (111  294) (139  199) 
(140   28) (154  302) 

NAME:33.47_6,6-dimethylbicyclo[3.1.1]hept-2-ene-2-carbaldehyde_881_65
CASNO:2019-0~3-N1102
RI:
RW:
RT:33.474
COMMENT: 33.4738 min 2019-09-25_PS-A-12_2017-03-16_ACID
SOURCE:C:\USERS\HLJBAKE3\DESKTOP\ELINORCHAPMAN_STUDENTS_ACID_CDF_ACID\AcidUrine.MSL
NUM PEAKS:  46 
( 26   16) ( 27  171) ( 29  101) ( 38   20) ( 39  303) 
( 40   47) ( 41  318) ( 42   14) ( 43  126) ( 50   57) 
( 51  177) ( 52   62) ( 53  217) ( 54   16) ( 55   96) 
( 56   15) ( 57   22) ( 60   18) ( 63   43) ( 65  139) 
( 66  166) ( 67  123) ( 68   47) ( 69   33) ( 70   20) 
( 74   17) ( 77  460) ( 78   97) ( 79 1000) ( 80  106) 
( 81   54) ( 89   16) ( 91  405) ( 92   73) ( 94   86) 
( 95   62) (103   39) (105  273) (106  277) (107  787) 
(108  307) (117   89) (118   24) (131   40) (132   34) 
(135  127) 

NAME:34.30_hexanoyl hexanoate_825_42
CASNO:2019-0~3-N1104
RI:
RW:
RT:34.303
COMMENT: 34.3026 min 2019-09-25_PS-A-12_2017-03-16_ACID
SOURCE:C:\USERS\HLJBAKE3\DESKTOP\ELINORCHAPMAN_STUDENTS_ACID_CDF_ACID\AcidUrine.MSL
NUM PEAKS:  14 
( 27  165) ( 29   94) ( 39  167) ( 41  411) ( 42  449) 
( 43  561) ( 44   65) ( 55  311) ( 56  137) ( 70  119) 
( 71  463) ( 73  266) ( 99 1000) (100   78) 

NAME:36.86_2-methyl-5-propan-2-ylphenol_870_15
CASNO:2019-0~3-N1106
RI:
RW:
RT:36.862
COMMENT: 36.8621 min 2019-09-25_PS-A-12_2017-03-16_ACID
SOURCE:C:\USERS\HLJBAKE3\DESKTOP\ELINORCHAPMAN_STUDENTS_ACID_CDF_ACID\AcidUrine.MSL
NUM PEAKS:  19 
( 27   32) ( 29    9) ( 39   67) ( 41   52) ( 50   20) 
( 51   66) ( 52   27) ( 53   45) ( 63   29) ( 77  114) 
( 78   28) ( 79   77) ( 91  222) (107  128) (115   94) 
(135 1000) (136   94) (150  309) (151   34) 

NAME:10.44_butan-2-one_936_93
CASNO:2019-0~3-N1108
RI:
RW:
RT:10.435
COMMENT: 10.4353 min 2019-09-26_PS-A-61_2018-03-15_ACID
SOURCE:C:\USERS\HLJBAKE3\DESKTOP\ELINORCHAPMAN_STUDENTS_ACID_CDF_ACID\AcidUrine.MSL
NUM PEAKS:  11 
( 15   54) ( 26   35) ( 27  107) ( 29  162) ( 38    9) 
( 39   22) ( 42   57) ( 43 1000) ( 44   24) ( 57   80) 
( 72  237) 

NAME:15.97_1-methylcyclohexa-1,4-diene_869_44
CASNO:2019-0~3-N1112
RI:
RW:
RT:15.973
COMMENT: 15.9729 min 2019-09-26_PS-A-61_2018-03-15_ACID
SOURCE:C:\USERS\HLJBAKE3\DESKTOP\ELINORCHAPMAN_STUDENTS_ACID_CDF_ACID\AcidUrine.MSL
NUM PEAKS:  8 
( 27   71) ( 39  173) ( 51   99) ( 53   61) ( 77  458) 
( 79 1000) ( 91  310) ( 94  349) 

NAME:19.80_(E)-hex-4-en-3-one_931_57
CASNO:2019-0~3-N1114
RI:
RW:
RT:19.801
COMMENT: 19.8009 min 2019-09-26_PS-A-61_2018-03-15_ACID
SOURCE:C:\USERS\HLJBAKE3\DESKTOP\ELINORCHAPMAN_STUDENTS_ACID_CDF_ACID\AcidUrine.MSL
NUM PEAKS:  17 
( 26   19) ( 27   82) ( 29   83) ( 37   12) ( 38   29) 
( 39  256) ( 40   32) ( 41  488) ( 42   31) ( 50    9) 
( 53   13) ( 55   17) ( 57   33) ( 69 1000) ( 70   50) 
( 83   35) ( 98  132) 

NAME:23.93_6-methylheptan-3-one_839_81
CASNO:2019-0~3-N1118
RI:
RW:
RT:23.933
COMMENT: 23.9330 min 2019-09-26_PS-A-61_2018-03-15_ACID
SOURCE:C:\USERS\HLJBAKE3\DESKTOP\ELINORCHAPMAN_STUDENTS_ACID_CDF_ACID\AcidUrine.MSL
NUM PEAKS:  18 
( 26   16) ( 27  150) ( 29  383) ( 39   93) ( 41  186) 
( 43  745) ( 55   45) ( 57 1000) ( 58   39) ( 71   44) 
( 72  562) ( 73   90) ( 81  349) ( 85   38) ( 89   10) 
( 99  192) (128  121) (281   25) 

NAME:24.84_ethoxy-methyl-oxophosphanium_949_95
CASNO:2019-0~3-N1120
RI:
RW:
RT:24.843
COMMENT: 24.8434 min 2019-09-26_PS-A-61_2018-03-15_ACID
SOURCE:C:\USERS\HLJBAKE3\DESKTOP\ELINORCHAPMAN_STUDENTS_ACID_CDF_ACID\AcidUrine.MSL
NUM PEAKS:  2 
( 93 1000) (107  301) 

NAME:27.36_4-methyl-1-prop-1-en-2-ylcyclohexene_899_45
CASNO:2019-0~3-N1126
RI:
RW:
RT:27.361
COMMENT: 27.3609 min 2019-09-26_PS-A-61_2018-03-15_ACID
SOURCE:C:\USERS\HLJBAKE3\DESKTOP\ELINORCHAPMAN_STUDENTS_ACID_CDF_ACID\AcidUrine.MSL
NUM PEAKS:  23 
( 38   10) ( 39  238) ( 51   87) ( 52   43) ( 53  143) 
( 63   32) ( 65   95) ( 66   38) ( 67  126) ( 68   97) 
( 77  266) ( 78   62) ( 79 1000) ( 80   98) ( 91  290) 
( 92   70) ( 93  555) ( 94  149) (105   91) (107  431) 
(108  122) (121  325) (136  347) 

NAME:32.86_N-phenylformamide_902_48
CASNO:2019-0~3-N1128
RI:
RW:
RT:32.858
COMMENT: 32.8585 min 2019-09-26_PS-A-61_2018-03-15_ACID
SOURCE:C:\USERS\HLJBAKE3\DESKTOP\ELINORCHAPMAN_STUDENTS_ACID_CDF_ACID\AcidUrine.MSL
NUM PEAKS:  2 
( 93  936) (121 1000) 

NAME:23.51_1-(methyldisulfanyl)prop-1-ene_888_79
CASNO:2019-0~2-N1072
RI:
RW:
RT:23.506
COMMENT: 23.5056 min 2019-09-27_PS-R-24_2018-01-11_ACID
SOURCE:C:\USERS\HLJBAKE3\DESKTOP\ELINORCHAPMAN_STUDENTS_ACID_CDF_ACID\AcidUrine.MSL
NUM PEAKS:  28 
( 15   26) ( 26   23) ( 27   58) ( 37   25) ( 38   50) 
( 39  415) ( 40   32) ( 41  424) ( 42   18) ( 45  845) 
( 46  107) ( 47  208) ( 48   36) ( 49   17) ( 58   56) 
( 59   58) ( 61  107) ( 64   74) ( 69   58) ( 71  205) 
( 72  458) ( 73  246) ( 74  152) ( 75  352) ( 76   25) 
( 79   53) ( 80  215) (120 1000) 

NAME:26.44_cumene_833_50
CASNO:2019-0~2-N1074
RI:
RW:
RT:26.440
COMMENT: 26.4397 min 2019-09-27_PS-R-24_2018-01-11_ACID
SOURCE:C:\USERS\HLJBAKE3\DESKTOP\ELINORCHAPMAN_STUDENTS_ACID_CDF_ACID\AcidUrine.MSL
NUM PEAKS:  14 
( 27   38) ( 39  102) ( 41   58) ( 43   93) ( 50   30) 
( 51   78) ( 53   40) ( 63   42) ( 77  136) ( 78   49) 
( 79  108) ( 91  107) (105 1000) (120  446) 

NAME:28.85_3,7-dimethyloctan-3-ol-or-3-methylpentan-3-ol
CASNO:2019-0~2-N1076
RI:
RW:
RT:28.854
COMMENT: 28.8542 min 2019-09-27_PS-R-24_2018-01-11_ACID
SOURCE:C:\USERS\HLJBAKE3\DESKTOP\ELINORCHAPMAN_STUDENTS_ACID_CDF_ACID\AcidUrine.MSL
NUM PEAKS:  33 
( 27   38) ( 29   77) ( 31   19) ( 39   54) ( 41  228) 
( 42   34) ( 43  164) ( 45   56) ( 51   15) ( 53   39) 
( 55  477) ( 56   66) ( 57   56) ( 67   34) ( 68   24) 
( 69  518) ( 70  195) ( 72   42) ( 73 1000) ( 74   51) 
( 81   44) ( 83   70) ( 84   31) ( 85   20) ( 87   12) 
( 93   25) ( 94   32) (109   31) (111  136) (112   24) 
(129  103) (268   15) (283    9) 

NAME:28.92_2-(5-ethenyl-5-methyloxolan-2-yl)propan-2-ol_834_30
CASNO:2019-0~2-N1078
RI:
RW:
RT:28.916
COMMENT: 28.9157 min 2019-09-27_PS-R-24_2018-01-11_ACID
SOURCE:C:\USERS\HLJBAKE3\DESKTOP\ELINORCHAPMAN_STUDENTS_ACID_CDF_ACID\AcidUrine.MSL
NUM PEAKS:  33 
( 15   12) ( 27   43) ( 31   72) ( 39   71) ( 40   20) 
( 41  139) ( 42   24) ( 43  331) ( 44   18) ( 53   89) 
( 54   23) ( 55  167) ( 59 1000) ( 60   35) ( 67  214) 
( 68  304) ( 71   82) ( 72   44) ( 77   33) ( 79  105) 
( 81  132) ( 83  123) ( 84   46) ( 85   57) ( 91   59) 
( 93  327) ( 94  520) ( 95   24) ( 98   10) (110   17) 
(111  175) (112   53) (137   40) 

NAME:35.71_3-phenyl-1,2-thiazol-4-ol_841_78
CASNO:2019-0~2-N1082
RI:
RW:
RT:35.708
COMMENT: 35.7079 min 2019-09-27_PS-R-24_2018-01-11_ACID
SOURCE:C:\USERS\HLJBAKE3\DESKTOP\ELINORCHAPMAN_STUDENTS_ACID_CDF_ACID\AcidUrine.MSL
NUM PEAKS:  2 
(105  772) (177 1000) 

NAME:36.88_ 8-Amino-6-methylmercaptoquinoline_854_85
CASNO:2019-0~2-N1086
RI:
RW:
RT:36.878
COMMENT: 36.8783 min 2019-09-27_PS-R-24_2018-01-11_ACID
SOURCE:C:\USERS\HLJBAKE3\DESKTOP\ELINORCHAPMAN_STUDENTS_ACID_CDF_ACID\AcidUrine.MSL
NUM PEAKS:  2 
(157  699) (190 1000) 

NAME:38.58_(E)-1-(2,6,6-trimethylcyclohexa-1,3-dien-1-yl)but-2-en-1-one_787_78
CASNO:2019-0~2-N1088
RI:
RW:
RT:38.579
COMMENT: 38.5790 min 2019-09-27_PS-R-24_2018-01-11_ACID
SOURCE:C:\USERS\HLJBAKE3\DESKTOP\ELINORCHAPMAN_STUDENTS_ACID_CDF_ACID\AcidUrine.MSL
NUM PEAKS:  12 
( 39  136) ( 41  309) ( 53   44) ( 65   56) ( 69 1000) 
( 77  124) ( 79   96) ( 91  162) (105  218) (120  103) 
(121  592) (190  129) 

NAME:40.1_Oxalic acid, monoamide, n-butyl-, hexyl ester_926_60
CASNO:2019-0~2-N1090
RI:
RW:
RT:40.099
COMMENT: 40.0986 min 2019-09-27_PS-R-24_2018-01-11_ACID
SOURCE:C:\USERS\HLJBAKE3\DESKTOP\ELINORCHAPMAN_STUDENTS_ACID_CDF_ACID\AcidUrine.MSL
NUM PEAKS:  2 
(146  433) (187 1000) 

NAME:26.1_2-[dithiocarboxy(methyl)amino]acetic acid_805_97
CASNO:2019-0~2-N1092
RI:
RW:
RT:26.097
COMMENT: 26.0974 min 2019-09-29_PS-WHI-003_2018-03-15_ACID
SOURCE:C:\USERS\HLJBAKE3\DESKTOP\ELINORCHAPMAN_STUDENTS_ACID_CDF_ACID\AcidUrine.MSL
NUM PEAKS:  2 
( 78  851) ( 89 1000) 

NAME:28.53_tetramethylsilane_887_61
CASNO:2019-0~2-N1094
RI:
RW:
RT:28.523
COMMENT: 28.5229 min 2019-09-29_PS-WHI-003_2018-03-15_ACID
SOURCE:C:\USERS\HLJBAKE3\DESKTOP\ELINORCHAPMAN_STUDENTS_ACID_CDF_ACID\AcidUrine.MSL
NUM PEAKS:  7 
( 45   58) ( 59   46) ( 73 1000) ( 74   79) ( 75   39) 
(191   32) (203    5) 

NAME:32.21_(1,4-Dimethylpent-2-enyl)benzene_781_47
CASNO:2019-0~2-N1098
RI:
RW:
RT:32.209
COMMENT: 32.2088 min 2019-09-29_PS-WHI-003_2018-03-15_ACID
SOURCE:C:\USERS\HLJBAKE3\DESKTOP\ELINORCHAPMAN_STUDENTS_ACID_CDF_ACID\AcidUrine.MSL
NUM PEAKS:  35 
( 27  159) ( 39  316) ( 41  423) ( 51  171) ( 52   60) 
( 53  193) ( 63  103) ( 65  217) ( 69  157) ( 77  332) 
( 79  173) ( 91  707) ( 92  143) (103  135) (104   50) 
(105  386) (106   96) (115  358) (116  166) (117  543) 
(118  434) (119  176) (128  274) (129  336) (130  102) 
(131  819) (132  134) (141   83) (143   77) (144  186) 
(145  129) (146  114) (159 1000) (174  527) (175   75) 

NAME:14.02_pentanal_907_90
CASNO:2019-0~2-N1106
RI:
RW:
RT:14.024
COMMENT: 14.0242 min 2019-09-30_PS-R-09_2016-11-01_ACID
SOURCE:C:\USERS\HLJBAKE3\DESKTOP\ELINORCHAPMAN_STUDENTS_ACID_CDF_ACID\AcidUrine.MSL
NUM PEAKS:  12 
( 27  262) ( 29  456) ( 38   26) ( 39  198) ( 41  400) 
( 42  125) ( 43  244) ( 44 1000) ( 45  107) ( 55   76) 
( 57  311) ( 58  444) 

NAME:18.14_4-methylpent-3-en-2-one_899_49
CASNO:2019-1~2-N1034
RI:
RW:
RT:18.138
COMMENT: 18.1383 min 2019-10-01_PS-A-18_2017-04-05_ACID
SOURCE:C:\USERS\HLJBAKE3\DESKTOP\ELINORCHAPMAN_STUDENTS_ACID_CDF_ACID\AcidUrine.MSL
NUM PEAKS:  13 
( 15   47) ( 27  109) ( 29  148) ( 39  196) ( 43  271) 
( 50   41) ( 51   50) ( 52   19) ( 53  126) ( 55  866) 
( 83 1000) ( 98  460) ( 99   37) 

NAME:31.46_3,5,5-trimethylhexanoic acid_812_82
CASNO:2019-1~2-N1042
RI:
RW:
RT:31.463
COMMENT: 31.4631 min 2019-10-01_PS-A-18_2017-04-05_ACID
SOURCE:C:\USERS\HLJBAKE3\DESKTOP\ELINORCHAPMAN_STUDENTS_ACID_CDF_ACID\AcidUrine.MSL
NUM PEAKS:  13 
( 29  157) ( 39  101) ( 41  306) ( 45   60) ( 56  222) 
( 57 1000) ( 58   45) ( 59  100) ( 60  187) ( 83  483) 
(102  185) (103  242) (125   93) 

NAME:32.33_octanoic acid_902_91
CASNO:2019-1~2-N1044
RI:
RW:
RT:32.331
COMMENT: 32.3314 min 2019-10-01_PS-A-18_2017-04-05_ACID
SOURCE:C:\USERS\HLJBAKE3\DESKTOP\ELINORCHAPMAN_STUDENTS_ACID_CDF_ACID\AcidUrine.MSL
NUM PEAKS:  39 
( 26   18) ( 27  277) ( 29  299) ( 30   12) ( 31   22) 
( 38    9) ( 39  196) ( 40   36) ( 41  476) ( 42  149) 
( 43  455) ( 44   20) ( 45  143) ( 46    5) ( 51   17) 
( 53   48) ( 54   26) ( 55  388) ( 56  114) ( 57  154) 
( 59   43) ( 60 1000) ( 61  139) ( 65   13) ( 67   66) 
( 69  155) ( 70   25) ( 73  975) ( 74   84) ( 83   81) 
( 84  304) ( 85  275) ( 86   23) ( 87  191) ( 97   46) 
(101  327) (102  151) (113   56) (115  119) 

NAME:32.67_(Z)-oct-2-enoic acid_861_46
CASNO:2019-1~2-N1046
RI:
RW:
RT:32.667
COMMENT: 32.6666 min 2019-10-01_PS-A-18_2017-04-05_ACID
SOURCE:C:\USERS\HLJBAKE3\DESKTOP\ELINORCHAPMAN_STUDENTS_ACID_CDF_ACID\AcidUrine.MSL
NUM PEAKS:  47 
( 26   31) ( 27  398) ( 29  305) ( 31   24) ( 39  417) 
( 40   83) ( 41 1000) ( 42  173) ( 43  509) ( 44   32) 
( 45  208) ( 50   22) ( 51   51) ( 52   26) ( 53  155) 
( 54  150) ( 55  722) ( 56  751) ( 57  198) ( 58   64) 
( 60  201) ( 61   33) ( 65   49) ( 66   27) ( 67  462) 
( 68   88) ( 69  142) ( 70   83) ( 71  216) ( 72   38) 
( 73  432) ( 77   37) ( 79   52) ( 81  128) ( 82  610) 
( 83  266) ( 84   55) ( 85   59) ( 87  433) ( 88   32) 
( 95   89) ( 96  305) ( 99   64) (100   95) (102  181) 
(113   87) (124  108) 

NAME:19.65_hexane-3,4-dione_863_82
CASNO:2019-1~3-N1002
RI:
RW:
RT:19.650
COMMENT: 19.6499 min 2019-10-06_PS-R-10_2016-09-08_ACID
SOURCE:C:\USERS\HLJBAKE3\DESKTOP\ELINORCHAPMAN_STUDENTS_ACID_CDF_ACID\AcidUrine.MSL
NUM PEAKS:  5 
( 27   96) ( 29  260) ( 41  137) ( 57 1000) (114  105) 

NAME:21.26_3-methylbutanoic acid_808_87
CASNO:2019-1~3-N1004
RI:
RW:
RT:21.259
COMMENT: 21.2586 min 2019-10-06_PS-R-10_2016-09-08_ACID
SOURCE:C:\USERS\HLJBAKE3\DESKTOP\ELINORCHAPMAN_STUDENTS_ACID_CDF_ACID\AcidUrine.MSL
NUM PEAKS:  8 
( 27  160) ( 29   71) ( 39  177) ( 41  317) ( 42  128) 
( 43  370) ( 45  210) ( 60 1000) 

NAME:35.08_1-(heptyldisulfanyl)heptane_766_50?
CASNO:2019-1~3-N1010
RI:
RW:
RT:35.083
COMMENT: 35.0825 min 2019-10-06_PS-R-10_2016-09-08_ACID
SOURCE:C:\USERS\HLJBAKE3\DESKTOP\ELINORCHAPMAN_STUDENTS_ACID_CDF_ACID\AcidUrine.MSL
NUM PEAKS:  9 
( 27  373) ( 29  409) ( 39  285) ( 41 1000) ( 43  959) 
( 45  193) ( 55  541) ( 57  563) ( 59  251) 

NAME:10.26_3-methylfuran_939_51
CASNO:2019-1~4-N1002
RI:
RW:
RT:10.258
COMMENT: 10.2583 min 2019-10-06_PS-MC-15_2018-06-27_ACID
SOURCE:C:\USERS\HLJBAKE3\DESKTOP\ELINORCHAPMAN_STUDENTS_ACID_CDF_ACID\AcidUrine.MSL
NUM PEAKS:  15 
( 26   60) ( 27  241) ( 29   60) ( 37   35) ( 38   48) 
( 39  340) ( 49   41) ( 50  171) ( 51  181) ( 52   77) 
( 53  737) ( 54  179) ( 55   36) ( 81  558) ( 82 1000) 

NAME:27.28_1H-pyrrole-2-carbaldehyde_775_82?
CASNO:201C58~1-N1002
RI:
RW:
RT:27.279
COMMENT: 27.2791 min 2019-10-06_PS-R-19_2017-11-08_ACID
SOURCE:C:\USERS\HLJBAKE3\DESKTOP\ELINORCHAPMAN_STUDENTS_ACID_CDF_ACID\AcidUrine.MSL
NUM PEAKS:  9 
( 38   68) ( 39  329) ( 40  128) ( 47   90) ( 65  437) 
( 66  246) ( 67  278) ( 94  463) ( 95 1000) 

NAME:37.25_2,2,4-trimethylcyclopentan-1-one_848_61
CASNO:201C58~1-N1004
RI:
RW:
RT:37.254
COMMENT: 37.2536 min 2019-10-06_PS-R-19_2017-11-08_ACID
SOURCE:C:\USERS\HLJBAKE3\DESKTOP\ELINORCHAPMAN_STUDENTS_ACID_CDF_ACID\AcidUrine.MSL
NUM PEAKS:  26 
( 27  131) ( 28  141) ( 29  144) ( 38   13) ( 39  192) 
( 40   59) ( 41  506) ( 42  240) ( 43  180) ( 53   66) 
( 55  443) ( 56 1000) ( 57  140) ( 67   70) ( 68   65) 
( 69  452) ( 82  201) ( 83  349) ( 84  118) ( 93  124) 
( 95   53) ( 96   58) ( 99   38) (108  245) (111  664) 
(126  435) 

NAME:38.75_bis[[dimethyl(trimethylsilyloxy)silyl]oxy]-dimethylsilane_754_47?
CASNO:201C58~1-N1006
RI:
RW:
RT:38.749
COMMENT: 38.7488 min 2019-10-06_PS-R-19_2017-11-08_ACID
SOURCE:C:\USERS\HLJBAKE3\DESKTOP\ELINORCHAPMAN_STUDENTS_ACID_CDF_ACID\AcidUrine.MSL
NUM PEAKS:  12 
( 45   54) ( 59   45) ( 73 1000) ( 74   81) ( 75   38) 
(147  356) (148   54) (221   51) (223   10) (281  372) 
(282  107) (283   69) 

NAME:14.64_2-ethenylfuran_874_53
CASNO:2019-0~4-N1004
RI:
RW:
RT:14.640
COMMENT: 14.6399 min 2019-09-26_PS-WHI-007_2018-04-11_ACID
SOURCE:C:\USERS\HLJBAKE3\DESKTOP\ELINORCHAPMAN_STUDENTS_ACID_CDF_ACID\AcidUrine.MSL
NUM PEAKS:  9 
( 27   68) ( 37   58) ( 38  111) ( 39  477) ( 40  231) 
( 63  114) ( 65  636) ( 66  426) ( 94 1000) 

NAME:30.10_2,4-dimethylpentane_855_61
CASNO:2019-0~4-N1006
RI:
RW:
RT:30.098
COMMENT: 30.0979 min 2019-09-26_PS-WHI-007_2018-04-11_ACID
SOURCE:C:\USERS\HLJBAKE3\DESKTOP\ELINORCHAPMAN_STUDENTS_ACID_CDF_ACID\AcidUrine.MSL
NUM PEAKS:  5 
( 41  344) ( 42  168) ( 43 1000) ( 56  265) ( 57  480) 

NAME:30.79_2,3,3-trimethylcyclobutan-1-one_816_40
CASNO:2019-0~4-N1008
RI:
RW:
RT:30.792
COMMENT: 30.7922 min 2019-09-26_PS-WHI-007_2018-04-11_ACID
SOURCE:C:\USERS\HLJBAKE3\DESKTOP\ELINORCHAPMAN_STUDENTS_ACID_CDF_ACID\AcidUrine.MSL
NUM PEAKS:  8 
( 29  312) ( 39  253) ( 41  813) ( 42  718) ( 55  961) 
( 56 1000) ( 57   78) ( 70  307) 

NAME:18.47_benzyl 2-hydroxy-2-phenylacetate_830_55
CASNO:20B95E~1-N1002
RI:
RW:
RT:18.466
COMMENT: 18.4664 min 2019-09-26_POOLEDSAMPLE2B_ACID
SOURCE:C:\USERS\HLJBAKE3\DESKTOP\ELINORCHAPMAN_STUDENTS_ACID_CDF_ACID\AcidUrine.MSL
NUM PEAKS:  2 
( 91  816) (107 1000) 

NAME:25.35_benzaldehyde_945_88
CASNO:20B95E~1-N1010
RI:
RW:
RT:25.345
COMMENT: 25.3451 min 2019-09-26_POOLEDSAMPLE2B_ACID
SOURCE:C:\USERS\HLJBAKE3\DESKTOP\ELINORCHAPMAN_STUDENTS_ACID_CDF_ACID\AcidUrine.MSL
NUM PEAKS:  12 
( 37   37) ( 38   52) ( 39   73) ( 50  309) ( 51  561) 
( 52  135) ( 63   33) ( 74   98) ( 77 1000) ( 78  210) 
(105  826) (106  920) 

NAME:25.51_2,1-benzoxazole_931_47
CASNO:20B95E~1-N1012
RI:
RW:
RT:25.515
COMMENT: 25.5147 min 2019-09-26_POOLEDSAMPLE2B_ACID
SOURCE:C:\USERS\HLJBAKE3\DESKTOP\ELINORCHAPMAN_STUDENTS_ACID_CDF_ACID\AcidUrine.MSL
NUM PEAKS:  2 
( 92 1000) (119  970) 

NAME:28.55_1-methyl-4-prop-1-en-2-ylbenzene-or-1-methyl-2-prop-1-en-2-ylbenzene _920_23
CASNO:20B95E~1-N1016
RI:
RW:
RT:28.549
COMMENT: 28.5488 min 2019-09-26_POOLEDSAMPLE2B_ACID
SOURCE:C:\USERS\HLJBAKE3\DESKTOP\ELINORCHAPMAN_STUDENTS_ACID_CDF_ACID\AcidUrine.MSL
NUM PEAKS:  38 
( 26    5) ( 27   38) ( 38   17) ( 39  158) ( 40   17) 
( 41   39) ( 50   55) ( 51  141) ( 52   34) ( 53   40) 
( 54    4) ( 61    9) ( 62   40) ( 76   22) ( 77   91) 
( 78   38) ( 79   22) ( 86   12) ( 87   16) ( 88    6) 
( 89   84) ( 91  474) ( 92  224) ( 93   17) (101   12) 
(102   45) (103   37) (104   29) (105   40) (115  557) 
(116  149) (117 1000) (118   95) (128   52) (129   46) 
(131  165) (132  941) (133  101) 

NAME:30.72_2-phenylethyl nonanoate_815_70
CASNO:20B95E~1-N1020
RI:
RW:
RT:30.719
COMMENT: 30.7187 min 2019-09-26_POOLEDSAMPLE2B_ACID
SOURCE:C:\USERS\HLJBAKE3\DESKTOP\ELINORCHAPMAN_STUDENTS_ACID_CDF_ACID\AcidUrine.MSL
NUM PEAKS:  3 
(106 1000) (141  590) (157   62) 

NAME:33.22_2-methoxy-5-methylphenol_859_66
CASNO:20B95E~1-N1022
RI:
RW:
RT:33.215
COMMENT: 33.2152 min 2019-09-26_POOLEDSAMPLE2B_ACID
SOURCE:C:\USERS\HLJBAKE3\DESKTOP\ELINORCHAPMAN_STUDENTS_ACID_CDF_ACID\AcidUrine.MSL
NUM PEAKS:  10 
( 39  176) ( 50   69) ( 51  149) ( 53   79) ( 55  218) 
( 67  280) ( 77  224) ( 95  431) (123 1000) (138  939) 

NAME:18.09_hexanal_960_90
CASNO:206D68~1-N1002
RI:
RW:
RT:18.085
COMMENT: 18.0853 min 2019-09-26_PS-R-01_2016-06-01_ACID
SOURCE:C:\USERS\HLJBAKE3\DESKTOP\ELINORCHAPMAN_STUDENTS_ACID_CDF_ACID\AcidUrine.MSL
NUM PEAKS:  27 
( 15   25) ( 26   36) ( 27  332) ( 29  380) ( 30   14) 
( 31   15) ( 37    9) ( 38   24) ( 39  300) ( 40   56) 
( 41  829) ( 42  159) ( 43  613) ( 44 1000) ( 45  211) 
( 50   15) ( 51   21) ( 53   44) ( 54   31) ( 55  193) 
( 56  884) ( 57  567) ( 58  103) ( 67  108) ( 71   74) 
( 72  199) ( 82  160) 

NAME:33.07_dimethylphosphanylmethanol_824_58
CASNO:2019-0~4-N1016
RI:
RW:
RT:33.072
COMMENT: 33.0717 min 2019-09-25_PS-WHI-108_2018-07-24_ACID
SOURCE:C:\USERS\HLJBAKE3\DESKTOP\ELINORCHAPMAN_STUDENTS_ACID_CDF_ACID\AcidUrine.MSL
NUM PEAKS:  4 
( 63  130) ( 92 1000) ( 93  171) ( 94   60) 

NAME:25.53_4,7,7-trimethylbicyclo[4.1.0]hept-2-ene((+)-4-Carene)_874_24
CASNO:2019-0~1-N1062
RI:
RW:
RT:25.531
COMMENT: 25.5308 min 2019-09-26_POOLEDSAMPLE3_ACID
SOURCE:C:\USERS\ECHAPMAN\DESKTOP\ACIDLibrary_Cleaned_Elinor.MSL
NUM PEAKS:  20 
( 27   70) ( 29   43) ( 39  141) ( 51   96) ( 52   43) 
( 63   45) ( 65  109) ( 77  346) ( 79  307) ( 80   65) 
( 91  544) ( 92  152) ( 93 1000) ( 94   86) (105  203) 
(107  114) (119  107) (121  939) (122   91) (136  455) 

NAME:25.75_1-hydroperoxyhexane_807_39
CASNO:2019-0~1-N1064
RI:
RW:
RT:25.745
COMMENT: 25.7454 min 2019-09-26_POOLEDSAMPLE3_ACID
SOURCE:C:\USERS\ECHAPMAN\DESKTOP\ACIDLibrary_Cleaned_Elinor.MSL
NUM PEAKS:  14 
( 27  354) ( 29  494) ( 39  359) ( 41  989) ( 42  411) 
( 43 1000) ( 44  764) ( 45  194) ( 55  621) ( 56  718) 
( 57  638) ( 66   65) ( 69  294) ( 84  470) 

NAME:25.10_?octan-3-one_844_30
CASNO:2019-1~1-N1062
RI:
RW:
RT:25.096
COMMENT: 25.0957 min 2019-10-09_POOLEDSAMPLE13
SOURCE:C:\USERS\ECHAPMAN\DESKTOP\ACIDLibrary_Cleaned_Elinor.MSL
NUM PEAKS:  12 
( 27  186) ( 29  404) ( 39  134) ( 41  225) ( 42  111) 
( 43 1000) ( 55  131) ( 57  715) ( 71  444) ( 72  515) 
( 86   35) ( 99  438) 

NAME:22.29_(3S)-3,7-dimethylocta-1,6-diene_810_47
CASNO:2019-1~1-N1064
RI:
RW:
RT:22.291
COMMENT: 22.2914 min 2019-10-05_LABAIR_SATURDAY
SOURCE:C:\USERS\ECHAPMAN\DESKTOP\ACIDLibrary_Cleaned_Elinor.MSL
NUM PEAKS:  9 
( 39  274) ( 41 1000) ( 55  875) ( 67  651) ( 68  395) 
( 69  631) ( 81  349) ( 82  575) ( 95  485) 

NAME:22.43_2,4,5-trimethyl-1,3-oxazole_811_90
COMMENT: 22.4280 min 2019-10-01_POOLEDSAMPLE7_ACID
CASNO:2019-1~1-N1002
RT:22.428
SOURCE:C:\USERS\HLJBAKE3\DESKTOP\ELINORCHAPMAN_STUDENTS_ACID_CDF_ACID\AcidUrine.MSL
NUM PEAKS:  4 
( 42  248) ( 43  454) ( 55 1000) (111  725) 

NAME:31.83_(1R,2R,5R)-5-methyl-2-propan-2-ylcyclohexan-1-ol_927_11
COMMENT: 31.8258 min 2019-09-24_POOLEDSAMPLE_WITHACID
CASNO:2019-0~3-N1066
RT:31.826
SOURCE:C:\USERS\HLJBAKE3\DESKTOP\ELINORCHAPMAN_STUDENTS_ACID_CDF_ACID\AcidUrine.MSL
NUM PEAKS:  42 
( 15    6) ( 27  129) ( 29  133) ( 31   25) ( 39  131) 
( 40   26) ( 41  442) ( 42   84) ( 43  329) ( 44   43) 
( 45   26) ( 50    5) ( 51   18) ( 53   98) ( 54   48) 
( 55  444) ( 56  208) ( 57  293) ( 58   34) ( 59   15) 
( 65   25) ( 67  280) ( 68  139) ( 69  301) ( 70  131) 
( 71 1000) ( 72   54) ( 77   29) ( 79   46) ( 80   60) 
( 81  477) ( 82  264) ( 83   81) ( 84   26) ( 85   76) 
( 86   33) ( 95  590) ( 96  221) (109   97) (123  183) 
(138  287) (139   31) 

NAME:19.40_3,3-dimethylpentane_924_49_ALK
CASNO:2019-1~1-N1066
RI:
RW:
RT:19.396
COMMENT: 19.3964 min 2019-10-10_POOLEDSAMPLE1_ALKALI
SOURCE:C:\Users\hljbake3\Desktop\AlkaliLibrary\ACIDLibrary_Cleaned_Elinor_Alkali.MSL
NUM PEAKS:  2 
( 72  259) ( 85 1000) 

NAME:23.91_Oxime-, methoxy-phenyl-_823_85.4_ALK
CASNO:2019-1~1-N1068
RI:
RW:
RT:23.913
COMMENT: 23.9132 min 2019-10-10_POOLEDSAMPLE1_ALKALI
SOURCE:C:\Users\hljbake3\Desktop\AlkaliLibrary\ACIDLibrary_Cleaned_Elinor_Alkali.MSL
NUM PEAKS:  47 
( 15   11) ( 26    2) ( 27   18) ( 29   15) ( 31    2) 
( 39   19) ( 40    5) ( 41   45) ( 42    9) ( 43   89) 
( 45   70) ( 46    5) ( 47   27) ( 53    8) ( 59   21) 
( 60    9) ( 61   33) ( 62   11) ( 63   29) ( 68  125) 
( 71    8) ( 73   10) ( 75   70) ( 76   25) ( 77  120) 
( 78    9) ( 84   14) ( 89   37) ( 91   19) (103   28) 
(104   10) (105   51) (106   11) (107   14) (115   27) 
(116    4) (117   35) (119   40) (121   32) (133 1000) 
(134  141) (135  241) (136   27) (149    3) (151  695) 
(152   94) (153   56) 

NAME:32.62_2,4-dimethylaniline_834_51_ALK
CASNO:2019-1~2-N1048
RI:
RW:
RT:32.622
COMMENT: 32.6224 min 2019-10-11_POOLEDSAMPLE1B_ALKALI
SOURCE:C:\Users\hljbake3\Desktop\AlkaliLibrary\ACIDLibrary_Cleaned_Elinor_Alkali.MSL
NUM PEAKS:  5 
( 39   89) (106  900) (120  756) (121 1000) (122  127) 

NAME:25.39_Diisobutyl cellosolve_882_54_ALK
CASNO:2019-1~1-N1074
RI:
RW:
RT:25.389
COMMENT: 25.3891 min 2019-10-11_POOLEDSAMPLE2A_ALKALI
SOURCE:C:\Users\hljbake3\Desktop\AlkaliLibrary\ACIDLibrary_Cleaned_Elinor_Alkali.MSL
NUM PEAKS:  4 
( 43 1000) ( 58  818) ( 59  152) ( 71  145) 

NAME:33.36_2-chloro-4-fluorobenzonitrile_821_48_ALK
CASNO:2019-1~1-N1076
RI:
RW:
RT:33.358
COMMENT: 33.3582 min 2019-10-11_POOLEDSAMPLE2A_ALKALI
SOURCE:C:\Users\hljbake3\Desktop\AlkaliLibrary\ACIDLibrary_Cleaned_Elinor_Alkali.MSL
NUM PEAKS:  12 
( 31   32) ( 37   32) ( 49   27) ( 50   71) ( 69   40) 
( 74   51) ( 75   93) ( 99   47) (100  148) (120  269) 
(155 1000) (157  356) 

NAME:17.54_3-methyl-4-nitrophenol_890_18_ALK
CASNO:2019-1~2-N1052
RI:
RW:
RT:17.536
COMMENT: 17.5357 min 2019-10-13_POOLEDSAMPLE1C_ALKALI
SOURCE:C:\Users\hljbake3\Desktop\AlkaliLibrary\ACIDLibrary_Cleaned_Elinor_Alkali.MSL
NUM PEAKS:  4 
(137  598) (139   54) (153 1000) (154  145) 

NAME:11.95_methanesulfonyl chloride_823_90_ALK
CASNO:2019-1~3-N1012
RI:
RW:
RT:11.945
COMMENT: 11.9450 min 2019-10-13_POOLEDSAMPLE2B_ALKALI
SOURCE:C:\Users\hljbake3\Desktop\AlkaliLibrary\ACIDLibrary_Cleaned_Elinor_Alkali.MSL
NUM PEAKS:  3 
( 47   76) ( 64   31) ( 79 1000) 

NAME:24.97_5-propyl-4,5-dihydro-1H-pyrazole_827_71_ALK
CASNO:2019-1~3-N1014
RI:
RW:
RT:24.966
COMMENT: 24.9657 min 2019-10-13_POOLEDSAMPLE2B_ALKALI
SOURCE:C:\Users\hljbake3\Desktop\AlkaliLibrary\ACIDLibrary_Cleaned_Elinor_Alkali.MSL
NUM PEAKS:  3 
( 41  376) ( 69 1000) (112  312) 

NAME:28.87_nonan-2-one_874_59_ALK_or_5-methylhexan-2-one
CASNO:2019-1~1-N1078
RI:
RW:
RT:28.871
COMMENT: 28.8712 min 2019-10-13_POOLEDSAMPLE3A_ALKALI
SOURCE:C:\Users\hljbake3\Desktop\AlkaliLibrary\ACIDLibrary_Cleaned_Elinor_Alkali.MSL
NUM PEAKS:  9 
( 27   97) ( 39   82) ( 41  215) ( 43  849) ( 55  101) 
( 57  230) ( 58 1000) ( 59  236) ( 71  230) 

NAME:29.28_2,2,4,4,6,6-hexamethyl-1,3,5,2,4,6-trioxatrisilinane_866_67_ALK
CASNO:2019-1~1-N1080
RI:
RW:
RT:29.281
COMMENT: 29.2808 min 2019-10-13_POOLEDSAMPLE3A_ALKALI
SOURCE:C:\Users\hljbake3\Desktop\AlkaliLibrary\ACIDLibrary_Cleaned_Elinor_Alkali.MSL
NUM PEAKS:  10 
( 61   14) ( 75   35) (133   82) (147   14) (177   35) 
(191   97) (193   98) (207 1000) (208  199) (209  165) 

NAME:33.25_1-[2-(furan-2-yl)cyclopropyl]ethanone_824_93_ALK
CASNO:2019-1~1-N1082
RI:
RW:
RT:33.252
COMMENT: 33.2524 min 2019-10-13_POOLEDSAMPLE3A_ALKALI
SOURCE:C:\Users\hljbake3\Desktop\AlkaliLibrary\ACIDLibrary_Cleaned_Elinor_Alkali.MSL
NUM PEAKS:  17 
( 18  345) ( 27  122) ( 39  205) ( 41  117) ( 43  102) 
( 51  125) ( 53  102) ( 55   70) ( 57  109) ( 65  177) 
( 67   70) ( 69   58) ( 77  210) ( 79  332) (107 1000) 
(121  583) (150  866) 

NAME:19.39_prop-2-enyl 2-methylbutanoate_827_47_ALK
CASNO:2019-1~1-N1086
RI:
RW:
RT:19.391
COMMENT: 19.3909 min 2019-10-14_POOLEDSAMPLE4A_ALKALI
SOURCE:C:\Users\hljbake3\Desktop\AlkaliLibrary\ACIDLibrary_Cleaned_Elinor_Alkali.MSL
NUM PEAKS:  4 
( 41  219) ( 57 1000) ( 85  317) (114  130) 

NAME:16.64_2-fluoroacetamide_860_62_ALK
CASNO:2019-1~2-N1054
RI:
RW:
RT:16.641
COMMENT: 16.6414 min 2019-10-14_POOLEDSAMPLE1D_ALKALI
SOURCE:C:\Users\hljbake3\Desktop\AlkaliLibrary\ACIDLibrary_Cleaned_Elinor_Alkali.MSL
NUM PEAKS:  4 
( 45  117) ( 59   28) ( 62   31) ( 77 1000) 

NAME:15.82_phenyl pentanoate_840_61_ALK
CASNO:2019-1~3-N1016
RI:
RW:
RT:15.816
COMMENT: 15.8155 min 2019-10-14_POOLEDSAMPLE2C_ALKALI
SOURCE:C:\Users\hljbake3\Desktop\AlkaliLibrary\ACIDLibrary_Cleaned_Elinor_Alkali.MSL
NUM PEAKS:  2 
( 85  693) ( 94 1000) 

NAME:22.22_1-(1H-pyrrol-2-yl)ethanone_941_76_ALK
CASNO:2019-1~4-N1008
RI:
RW:
RT:22.218
COMMENT: 22.2176 min 2019-10-14_POOLEDSAMPLE3B_ALKALI
SOURCE:C:\Users\hljbake3\Desktop\AlkaliLibrary\ACIDLibrary_Cleaned_Elinor_Alkali.MSL
NUM PEAKS:  2 
( 94  796) (109 1000) 

NAME:25.09_bis(prop-2-enyl) oxalate_871_68_ALKALI
CASNO:200B23~1-N1002
RI:
RW:
RT:25.091
COMMENT: 25.0907 min 2019-10-14_PS-A-03_2017-02-16_ALKALI
SOURCE:C:\Users\hljbake3\Desktop\AlkaliLibrary\ACIDLibrary_Cleaned_Elinor_Alkali.MSL
NUM PEAKS:  2 
( 39  545) ( 41 1000) 

NAME:27.80_N-(furan-3-yl)acetamide_824_87_ALKALI
CASNO:206DE1~1-N1002
RI:
RW:
RT:27.802
COMMENT: 27.8024 min 2019-10-14_PS-A-29_2017-06-01_ALKALI
SOURCE:C:\Users\hljbake3\Desktop\AlkaliLibrary\ACIDLibrary_Cleaned_Elinor_Alkali.MSL
NUM PEAKS:  3 
( 55  745) ( 83 1000) (125  292) 

NAME:22.68_2-methylheptan-4-one_912_62_ALK
CASNO:2019-1~1-N1092
RI:
RW:
RT:22.681
COMMENT: 22.6813 min 2019-10-15_PS-C-07_2017-04-27_ALKALI
SOURCE:C:\Users\hljbake3\Desktop\AlkaliLibrary\ACIDLibrary_Cleaned_Elinor_Alkali.MSL
NUM PEAKS:  13 
( 27  205) ( 29  156) ( 39  176) ( 41  493) ( 42  110) 
( 43  757) ( 55   51) ( 57 1000) ( 58  265) ( 71  688) 
( 85  783) ( 86  133) (128  250) 

NAME:24.11_6-methylheptan-2-one_860_69_ALK
CASNO:2019-1~1-N1094
RI:
RW:
RT:24.112
COMMENT: 24.1124 min 2019-10-15_PS-C-07_2017-04-27_ALKALI
SOURCE:C:\Users\hljbake3\Desktop\AlkaliLibrary\ACIDLibrary_Cleaned_Elinor_Alkali.MSL
NUM PEAKS:  27 
( 15   20) ( 16    6) ( 27   74) ( 28   66) ( 29   41) 
( 39   88) ( 40   18) ( 41  161) ( 42   63) ( 43 1000) 
( 44   42) ( 48    6) ( 53   18) ( 55   84) ( 57   22) 
( 58  693) ( 59   73) ( 67   20) ( 69   59) ( 71  134) 
( 72   16) ( 77    8) ( 85   77) ( 95  128) ( 96   12) 
(110   52) (121    3) 

NAME:31.23_decan-2-one_830_46_ALKALI
CASNO:2019-1~1-N1098
RI:
RW:
RT:31.232
COMMENT: 31.2318 min 2019-10-15_PS-C-07_2017-04-27_ALKALI
SOURCE:C:\Users\hljbake3\Desktop\AlkaliLibrary\ACIDLibrary_Cleaned_Elinor_Alkali.MSL
NUM PEAKS:  29 
( 15   18) ( 27   83) ( 29  153) ( 39   90) ( 40   16) 
( 41  301) ( 42   56) ( 43 1000) ( 53   30) ( 54   10) 
( 55  156) ( 56   61) ( 57  228) ( 58  962) ( 59  217) 
( 67   47) ( 68   28) ( 69   96) ( 70   49) ( 71  284) 
( 81   96) ( 83   42) ( 85   49) ( 96  294) ( 98   87) 
( 99   40) (109   63) (123   32) (156   36) 

NAME:17.50_hexan-3-one_916_85_ALKALI
CASNO:2019-1~1-N1100
RI:
RW:
RT:17.503
COMMENT: 17.5028 min 2019-10-16_PS-R-10_2016-09-08_ALKALI
SOURCE:C:\Users\hljbake3\Desktop\AlkaliLibrary\ACIDLibrary_Cleaned_Elinor_Alkali.MSL
NUM PEAKS:  10 
( 26   44) ( 27  355) ( 29  438) ( 39  130) ( 41  260) 
( 43  958) ( 55   51) ( 57 1000) ( 71  799) (100  438) 

NAME:18.22_propane-1,2-diol_934_47_ALKALI
CASNO:2019-1~1-N1102
RI:
RW:
RT:18.222
COMMENT: 18.2221 min 2019-10-16_PS-R-10_2016-09-08_ALKALI
SOURCE:C:\Users\hljbake3\Desktop\AlkaliLibrary\ACIDLibrary_Cleaned_Elinor_Alkali.MSL
NUM PEAKS:  36 
( 13    1) ( 14    8) ( 15   53) ( 16    3) ( 19   75) 
( 25    3) ( 26   23) ( 27  127) ( 28   43) ( 29  160) 
( 30   15) ( 31  136) ( 32    6) ( 33   15) ( 37    4) 
( 38    7) ( 39   21) ( 40    4) ( 41   24) ( 42   33) 
( 43  176) ( 44   74) ( 45 1000) ( 46   28) ( 47    5) 
( 53    3) ( 55    6) ( 56    2) ( 57   29) ( 58   11) 
( 59    5) ( 60    3) ( 61   72) ( 62    2) ( 75    4) 
( 76    9) 

NAME:33.844-tert-Octylphenol, TMS derivative_806_50_ALKALI
CASNO:2019-1~2-N1056
RI:
RW:
RT:33.843
COMMENT: 33.8426 min 2019-10-10_PS-R-11_2016-10-27_ALKALI
SOURCE:C:\Users\hljbake3\Desktop\AlkaliLibrary\ACIDLibrary_Cleaned_Elinor_Alkali.MSL
NUM PEAKS:  4 
( 30  125) (119   79) (207 1000) (208  231) 

NAME:10.66_tert-butyl 2,2,2-trifluoroacetate_871_47_ALKALI
CASNO:2019-1~3-N1020
RI:
RW:
RT:10.663
COMMENT: 10.6629 min 2019-10-11_PS-A-65_2018-06-07_ALKALI
SOURCE:C:\Users\hljbake3\Desktop\AlkaliLibrary\ACIDLibrary_Cleaned_Elinor_Alkali.MSL
NUM PEAKS:  2 
( 81   70) (155 1000) 

NAME:26.93_2-ethylhexan-1-ol_881_32_ALKALI
CASNO:2019-1~3-N1024
RI:
RW:
RT:26.932
COMMENT: 26.9322 min 2019-10-11_PS-A-65_2018-06-07_ALKALI
SOURCE:C:\Users\hljbake3\Desktop\AlkaliLibrary\ACIDLibrary_Cleaned_Elinor_Alkali.MSL
NUM PEAKS:  44 
( 13    3) ( 19   11) ( 22    4) ( 27  110) ( 29  257) 
( 30   16) ( 31   83) ( 37    6) ( 39  105) ( 40   29) 
( 41  401) ( 42  102) ( 43  290) ( 45   28) ( 47    4) 
( 53   31) ( 54   38) ( 55  277) ( 56  352) ( 57 1000) 
( 58   49) ( 67   29) ( 68   21) ( 69  116) ( 70  260) 
( 71   56) ( 76    4) ( 81   28) ( 83  306) ( 84  144) 
( 87    6) ( 90    2) ( 95   31) ( 98   84) (104    4) 
(112   40) (115    5) (117    4) (121    3) (125    2) 
(128    6) (135    8) (163    3) (177    5) 

NAME:34.50_octyl formate_874_18_ALKALI
CASNO:2019-1~3-N1026
RI:
RW:
RT:34.499
COMMENT: 34.4987 min 2019-10-11_PS-A-65_2018-06-07_ALKALI
SOURCE:C:\Users\hljbake3\Desktop\AlkaliLibrary\ACIDLibrary_Cleaned_Elinor_Alkali.MSL
NUM PEAKS:  16 
( 27  225) ( 29  390) ( 31  220) ( 39  155) ( 41  904) 
( 42  337) ( 43  859) ( 55 1000) ( 56  826) ( 57  410) 
( 68  280) ( 69  664) ( 70  804) ( 82  210) ( 83  587) 
( 84  364) 

NAME:16.53_dihydroxy(dimethyl)silane_905_76_ALKALI
CASNO:20F76C~1-N1002
RI:
RW:
RT:16.532
COMMENT: 16.5323 min 2019-10-14_PS-C-17_2017-06-20_ALKALI
SOURCE:C:\Users\hljbake3\Desktop\AlkaliLibrary\ACIDLibrary_Cleaned_Elinor_Alkali.MSL
NUM PEAKS:  5 
( 45  139) ( 62   31) ( 63   19) ( 77 1000) ( 78   61) 

NAME:22.81_cyclohexanone_944_77_ALKALI
CASNO:20F76C~1-N1004
RI:
RW:
RT:22.813
COMMENT: 22.8133 min 2019-10-14_PS-C-17_2017-06-20_ALKALI
SOURCE:C:\Users\hljbake3\Desktop\AlkaliLibrary\ACIDLibrary_Cleaned_Elinor_Alkali.MSL
NUM PEAKS:  21 
( 26   36) ( 27  186) ( 29   59) ( 37   12) ( 38   29) 
( 39  259) ( 40   63) ( 41  328) ( 42  724) ( 43  115) 
( 50   21) ( 51   27) ( 53   36) ( 54   75) ( 55 1000) 
( 56  125) ( 69  320) ( 70  245) ( 80   61) ( 83  102) 
( 98  418) 

NAME:31.23_3,6-dimethyl-4,5,6,7-tetrahydro-1-benzofuran_827_78_ALKALI
CASNO:208124~1-N1002
RI:
RW:
RT:31.228
COMMENT: 31.2282 min 2019-10-14_PS-MC-08_2017-09-14_ALKALI
SOURCE:C:\Users\hljbake3\Desktop\AlkaliLibrary\ACIDLibrary_Cleaned_Elinor_Alkali.MSL
NUM PEAKS:  11 
( 39   80) ( 51   41) ( 53   38) ( 63   25) ( 65   46) 
( 77   99) ( 79  216) ( 91   71) (108 1000) (109   77) 
(150  258) 

NAME:12.43_N,N-diethylethanamine_860_69_ALKALI
CASNO:20BFE9~1-N1002
RI:
RW:
RT:12.426
COMMENT: 12.4261 min 2019-10-14_PS-WHI-003_2018-03-13_ALKALI
SOURCE:C:\Users\hljbake3\Desktop\AlkaliLibrary\ACIDLibrary_Cleaned_Elinor_Alkali.MSL
NUM PEAKS:  30 
( 25    1) ( 26   13) ( 27   92) ( 28  101) ( 29  107) 
( 30  218) ( 31    4) ( 38    1) ( 39    5) ( 40    5) 
( 41   22) ( 42   84) ( 43   14) ( 51    1) ( 52    2) 
( 53    1) ( 54   10) ( 55    6) ( 57   14) ( 67    1) 
( 68    3) ( 69    1) ( 71   13) ( 84    7) ( 86 1000) 
( 87   59) ( 88    2) (100   58) (101  166) (102   12) 

NAME:25.60_ (2S)-heptan-2-ol_830_36_ALKALI
CASNO:20BFE9~1-N1004
RI:
RW:
RT:25.598
COMMENT: 25.5984 min 2019-10-14_PS-WHI-003_2018-03-13_ALKALI
SOURCE:C:\Users\hljbake3\Desktop\AlkaliLibrary\ACIDLibrary_Cleaned_Elinor_Alkali.MSL
NUM PEAKS:  7 
( 41  181) ( 43  207) ( 44   87) ( 45 1000) ( 55  267) 
( 56   95) ( 70   96) 

NAME:29.16_(E)-non-3-en-2-one_813_24_ALKALI
CASNO:20BFE9~1-N1006
RI:
RW:
RT:29.160
COMMENT: 29.1603 min 2019-10-14_PS-WHI-003_2018-03-13_ALKALI
SOURCE:C:\Users\hljbake3\Desktop\AlkaliLibrary\ACIDLibrary_Cleaned_Elinor_Alkali.MSL
NUM PEAKS:  40 
( 15   23) ( 26    6) ( 27   94) ( 29   61) ( 38    6) 
( 39  115) ( 40   19) ( 41  199) ( 42   35) ( 43 1000) 
( 44   25) ( 50    6) ( 51   14) ( 52    8) ( 53   50) 
( 54   42) ( 55  440) ( 56   36) ( 58   33) ( 59   13) 
( 65   13) ( 67  159) ( 68   20) ( 69   42) ( 70   12) 
( 71  178) ( 72   39) ( 79   16) ( 81   36) ( 82  200) 
( 83   62) ( 84   15) ( 85   33) ( 97  103) ( 98   18) 
( 99    5) (111   40) (122    3) (125   94) (140   20) 

NAME:28.51_2,4-bis(trimethylsilyloxy)benzaldehyde_808_27_ALKALI
CASNO:2019-1~1-N1106
RI:
RW:
RT:28.511
COMMENT: 28.5106 min 2019-10-17_PS-C-08_2017-05-10_ALKALI
SOURCE:C:\Users\hljbake3\Desktop\AlkaliLibrary\ACIDLibrary_Cleaned_Elinor_Alkali.MSL
NUM PEAKS:  6 
( 75  112) (179   60) (251  140) (267 1000) (268  257) 
(269  172) 

NAME:25.21_1-pyrimidin-5-ylethanone_876_63_HCL
CASNO:2019-1~4-N1014
RI:
RW:
RT:25.209
COMMENT: 25.2091 min 2019-10-28_PS-A-06_2017-03-02_HCL
SOURCE:C:\Users\hljbake3\Desktop\AlkaliLibrary\ACID_ALK_NACL_HCL.MSL
NUM PEAKS:  6 
( 77  216) ( 79  458) (107 1000) (120   82) (122  557) 
(123   47) 

NAME:35.90_2,6,6,10-tetramethyl-1-oxaspiro[4.5]dec-9-ene_904_91_HCL
CASNO:2019-1~4-N1016
RI:
RW:
RT:35.897
COMMENT: 35.8968 min 2019-10-28_PS-A-06_2017-03-02_HCL
SOURCE:C:\Users\hljbake3\Desktop\AlkaliLibrary\ACID_ALK_NACL_HCL.MSL
NUM PEAKS:  23 
( 27   28) ( 29   32) ( 39   51) ( 41   95) ( 42   13) 
( 43   65) ( 53   48) ( 54   52) ( 55   86) ( 67   45) 
( 69   31) ( 77   55) ( 79   60) ( 82  297) ( 83  134) 
( 91   55) ( 96  245) (107   25) (109  138) (121   18) 
(123   90) (138 1000) (139   94) 

NAME:36.56_trimethyl(1-trimethylsilylethyl)silane_911_41_HCL_CONTAMINATE
CASNO:2019-1~4-N1018
RI:
RW:
RT:36.560
COMMENT: 36.5595 min 2019-10-28_PS-A-06_2017-03-02_HCL
SOURCE:C:\Users\hljbake3\Desktop\AlkaliLibrary\ACID_ALK_NACL_HCL.MSL
NUM PEAKS:  2 
(128  121) (159 1000) 

NAME:23.60_4-methylidene-1-propan-2-ylcyclohexene_843_9_HCL
CASNO:2073A2~1-N1002
RI:
RW:
RT:23.603
COMMENT: 23.6031 min 2019-10-28_PS-A-16_2018-07-09_HCL
SOURCE:C:\Users\hljbake3\Desktop\AlkaliLibrary\ACID_ALK_NACL_HCL.MSL
NUM PEAKS:  28 
( 26    8) ( 27   87) ( 29   42) ( 39  114) ( 40   11) 
( 41  120) ( 43  238) ( 51   66) ( 53   72) ( 55   55) 
( 63   45) ( 65   88) ( 66   15) ( 67   54) ( 69   34) 
( 77  392) ( 78   79) ( 79  486) ( 80   91) ( 81   25) 
( 91  559) ( 92  152) ( 93 1000) (107  156) (121  347) 
(134   36) (136  386) (137   30) 

NAME:24.07_4-methyl-1-propan-2-ylcyclohexene_919_38_HCL
CASNO:2073A2~1-N1004
RI:
RW:
RT:24.068
COMMENT: 24.0678 min 2019-10-28_PS-A-16_2018-07-09_HCL
SOURCE:C:\Users\hljbake3\Desktop\AlkaliLibrary\ACID_ALK_NACL_HCL.MSL
NUM PEAKS:  32 
( 27   82) ( 29   51) ( 39   94) ( 40   15) ( 41  153) 
( 42   14) ( 43   35) ( 51   29) ( 53   81) ( 54   27) 
( 55  142) ( 56   14) ( 57   22) ( 65   46) ( 66   16) 
( 67  324) ( 68  103) ( 69   80) ( 70   15) ( 77  114) 
( 78   23) ( 79  201) ( 80   46) ( 81  899) ( 82  224) 
( 91   77) ( 93   72) ( 94  103) ( 95 1000) ( 96  196) 
(123  191) (138  256) 

NAME:25.84_3,7,7-trimethylbicyclo[4.1.0]heptane_861_22_HCL
CASNO:2073A2~1-N1006
RI:
RW:
RT:25.837
COMMENT: 25.8375 min 2019-10-28_PS-A-16_2018-07-09_HCL
SOURCE:C:\Users\hljbake3\Desktop\AlkaliLibrary\ACID_ALK_NACL_HCL.MSL
NUM PEAKS:  21 
( 27   76) ( 29   62) ( 39  114) ( 40   22) ( 41  179) 
( 53   85) ( 54   32) ( 55  158) ( 57   23) ( 66   18) 
( 67  387) ( 68  112) ( 69  101) ( 77   80) ( 79  158) 
( 81  822) ( 82  245) ( 94   98) ( 95 1000) (123  188) 
(138  288) 

NAME:31.12_(1R,2R,5R)-2-methyl-5-propan-2-ylcyclohexan-1-ol_801_11.6_HCL
CASNO:2073A2~1-N1010
RI:
RW:
RT:31.112
COMMENT: 31.1116 min 2019-10-28_PS-A-16_2018-07-09_HCL
SOURCE:C:\Users\hljbake3\Desktop\AlkaliLibrary\ACID_ALK_NACL_HCL.MSL
NUM PEAKS:  64 
( 15    5) ( 18   12) ( 26    5) ( 27  165) ( 28   46) 
( 29  161) ( 30    5) ( 38    6) ( 39  147) ( 40   25) 
( 41  350) ( 42   62) ( 43  424) ( 44   16) ( 45   27) 
( 50    5) ( 51   26) ( 52   10) ( 53  117) ( 54   28) 
( 55  279) ( 56   48) ( 57   79) ( 63    6) ( 65   47) 
( 66   11) ( 67  310) ( 68   75) ( 69  168) ( 70   65) 
( 71   81) ( 72    8) ( 73   21) ( 75    9) ( 77   83) 
( 78   18) ( 79  114) ( 80   25) ( 81  438) ( 82  112) 
( 83   96) ( 84   17) ( 85   15) ( 86   38) ( 89    5) 
( 91   74) ( 93   83) ( 94   53) ( 95 1000) ( 96  204) 
( 97   70) (107   29) (108   17) (109   30) (110   12) 
(112   45) (113  684) (115   15) (119   21) (123  105) 
(124   12) (134    5) (138  105) (148    8) 

NAME:33.39_1-(2,3-dimethylphenyl)ethanone_855_24_HCL
CASNO:2073A2~1-N1012
RI:
RW:
RT:33.386
COMMENT: 33.3865 min 2019-10-28_PS-A-16_2018-07-09_HCL
SOURCE:C:\Users\hljbake3\Desktop\AlkaliLibrary\ACID_ALK_NACL_HCL.MSL
NUM PEAKS:  10 
( 39   65) ( 51   79) ( 77  155) ( 78   51) (103   70) 
(105  649) (115   53) (133 1000) (134   99) (148  541) 

NAME:23.90_propane-2-sulfonyl chloride_863_50
CASNO:2019-0~4-N1018
RI:
RW:
RT:23.903
COMMENT: 23.9025 min 2019-09-26_POOLEDSAMPLE2B_ACID
SOURCE:C:\USERS\ECHAPMAN\DESKTOP\LIB\ACID_ALK_NACL_HCL_edit.MSL
NUM PEAKS:  5 
( 27  135) ( 39  174) ( 41  394) ( 42   80) ( 43 1000) 

NAME:22.03_Heptanal_775_58
CASNO:207B06~1-N1002
RI:
RW:
RT:22.033
COMMENT: 22.0334 min 2019-10-06_PS-R-10_2016-09-08_ACID
SOURCE:C:\USERS\ECHAPMAN\DESKTOP\LIB\ACID_ALK_NACL_HCL_edit.MSL
NUM PEAKS:  10 
( 27  408) ( 29  502) ( 41  776) ( 42  491) ( 43  717) 
( 44  788) ( 45  188) ( 55  607) ( 57  526) ( 70 1000) 

NAME:24.03_[(dimethyl-?3-silanyl)oxy-dimethylsilyl]oxy-dimethylsilicon_574_11
CASNO:2019-1~1-N1108
RI:
RW:
RT:24.034
COMMENT: 24.0341 min 2019-10-03_POOLEDSAMPLE9_ACID
SOURCE:C:\USERS\ECHAPMAN\DESKTOP\LIB\ACID_ALK_NACL_HCL_edit.MSL
NUM PEAKS:  9 
( 75   21) (119   23) (133  188) (135   93) (136   15) 
(179   32) (193 1000) (194  267) (209  522) 

NAME:27.38_2,2,6-trimethylcyclohexan-1-one_832_94
CASNO:201E88~1-N1002
RI:
RW:
RT:27.382
COMMENT: 27.3816 min 2019-10-03_PS-R-26_2018-03-29_ACID
SOURCE:C:\USERS\ECHAPMAN\DESKTOP\LIB\ACID_ALK_NACL_HCL_edit.MSL
NUM PEAKS:  9 
( 39  171) ( 41  332) ( 42   94) ( 55  315) ( 56  395) 
( 69  347) ( 82 1000) ( 83  111) (140  163) 

NAME:34.49_(5R)-5-methyl-2-propan-2-ylidenecyclohexan-1-one-(Pulegone)_849_41
CASNO:2019-1~1-N1110
RI:
RW:
RT:34.493
COMMENT: 34.4929 min 2019-10-10_POOLEDSAMPLE1_ALKALI
SOURCE:C:\USERS\ECHAPMAN\DESKTOP\LIB\ACID_ALK_NACL_HCL_edit2.MSL
NUM PEAKS:  18 
( 27  102) ( 29   66) ( 39  222) ( 41  361) ( 43  109) 
( 53  163) ( 55  126) ( 67  636) ( 68  149) ( 69  172) 
( 79  102) ( 80  114) ( 81 1000) ( 82  323) ( 95  150) 
(109  374) (137  190) (152  521) 

NAME:27.92_ALK???
CASNO:209AB0~1-N1002
RI:
RW:
RT:27.915
COMMENT: 27.9152 min 2019-10-23_POOLEDSAMPLE10_4_ALKALI
SOURCE:C:\USERS\ECHAPMAN\DESKTOP\LIB\ACID_ALK_NACL_HCL_edit2.MSL
NUM PEAKS:  3 
( 80  405) ( 81 1000) (137  281) 

NAME:19.40_ALK???
CASNO:209AB0~1-N1004
RI:
RW:
RT:19.403
COMMENT: 19.4028 min 2019-10-23_POOLEDSAMPLE10_4_ALKALI
SOURCE:C:\USERS\ECHAPMAN\DESKTOP\LIB\ACID_ALK_NACL_HCL_edit2.MSL
NUM PEAKS:  3 
( 29  261) ( 41  208) ( 57 1000) 

NAME:06.61_ethanol_951_97.1
CASNO:2019-1~1-N1112
RI:
RW:
RT:6.607
COMMENT: 6.6073 min 2019-11-04_FREEZEDRIED_POOLEDSAMPLE4V1
SOURCE:C:\USERS\ECHAPMAN\DESKTOP\LIB\ACID_ALK_NACL_HCL_edit2.MSL
NUM PEAKS:  8 
( 26  147) ( 27  306) ( 29  421) ( 31 1000) ( 42   66) 
( 43  162) ( 45  619) ( 46  291) 

NAME:17.74_(E)-hept-3-en-2-one_657_25_FD
CASNO:2019-1~1-N1114
RI:
RW:
RT:17.741
COMMENT: 17.7408 min 2019-11-04_FREEZEDRIED_POOLEDSAMPLE4V1
SOURCE:C:\USERS\ECHAPMAN\DESKTOP\LIB\ACID_ALK_NACL_HCL_edit2.MSL
NUM PEAKS:  8 
( 39  292) ( 41  299) ( 43  935) ( 55  511) ( 67  214) 
( 71  853) ( 97  520) (112 1000) 

NAME:18.06_2-methylpropanoic acid_863_82
CASNO:2019-1~1-N1116
RI:
RW:
RT:18.058
COMMENT: 18.0584 min 2019-11-04_FREEZEDRIED_POOLEDSAMPLE4V1
SOURCE:C:\USERS\ECHAPMAN\DESKTOP\LIB\ACID_ALK_NACL_HCL_edit2.MSL
NUM PEAKS:  9 
( 27  286) ( 29   85) ( 39  290) ( 41  599) ( 42  160) 
( 43 1000) ( 45  191) ( 73  700) ( 88  263) 

NAME:19.24_N,N-dimethylformamide_936_93_FD
CASNO:2019-1~1-N1118
RI:
RW:
RT:19.239
COMMENT: 19.2389 min 2019-11-04_FREEZEDRIED_POOLEDSAMPLE4V1
SOURCE:C:\USERS\ECHAPMAN\DESKTOP\LIB\ACID_ALK_NACL_HCL_edit2.MSL
NUM PEAKS:  13 
( 15   29) ( 28  132) ( 29   72) ( 30  105) ( 40   39) 
( 41   41) ( 42  250) ( 43   51) ( 44  501) ( 58   47) 
( 72   76) ( 73 1000) ( 74   40) 

NAME:25.31_4-hydroxybutanoic acid_953_77_FD
CASNO:2019-1~1-N1120
RI:
RW:
RT:25.311
COMMENT: 25.3113 min 2019-11-04_FREEZEDRIED_POOLEDSAMPLE4V1
SOURCE:C:\USERS\ECHAPMAN\DESKTOP\LIB\ACID_ALK_NACL_HCL_edit2.MSL
NUM PEAKS:  18 
( 26  143) ( 27  289) ( 28  611) ( 29  350) ( 30   32) 
( 31   18) ( 37   36) ( 38   48) ( 39  178) ( 40  121) 
( 41  536) ( 42 1000) ( 43   58) ( 55   74) ( 56  283) 
( 57   55) ( 85  137) ( 86  570) 

NAME:26.64_(1S,5R)-1,5-dimethyl-6,8-dioxabicyclo[3.2.1]octane_537_55_FD
CASNO:2019-1~1-N1122
RI:
RW:
RT:26.634
COMMENT: 26.6338 min 2019-11-04_FREEZEDRIED_POOLEDSAMPLE4V1
SOURCE:C:\USERS\ECHAPMAN\DESKTOP\LIB\ACID_ALK_NACL_HCL_edit2.MSL
NUM PEAKS:  8 
( 39  116) ( 43 1000) ( 55  142) ( 67  133) ( 72  286) 
( 82  272) ( 97   84) (142  204) 
